# Supplementary material for: White Light Orchestrates Mycoparasitic and Infection Activities by Regulating Expression of Effectors in Trichothecium roseum
Source: Food Sci Nutr. 2025 Jun 28;13(7):e70396. doi: 10.1002/fsn3.70396 (PMC12205212; doi:10.1002/fsn3.70396)
Supplement: Supplementary file 2 — Table S1. Expression value and annotation of the identified effectors. [file FSN3-13-e70396-s001.xlsx]

## Sheet: Sheet1
Effector	FPKM						Chromosome	Start	End	InterPro	KEGG	Swissprot	NR	TrEMBL	GO
ID	D0h	D48h	D96h	L48h	L96h
Tro000169	2683.45	10.1147	69.9409	10.2841	3522.69		Superscaffold1	785880	786217	PF03427;Carbohydrate binding domain (family 19)	no KO assigned | (RefSeq) hypothetical protein (A)	-	SSCRP protein [Trichoderma parareesei]	SSCRP protein OS=Trichoderma parareesei OX=858221 GN=A9Z42_0052470 PE=4 SV=1	OTA04651.1|62.65|83|31|0|1|83|1|83|1.09e-26|100|85|83|SSCRP protein [Trichoderma parareesei]|*|*|*
Tro000191	0.370761	0.471511	0.564984	0.466441	0.451482		Superscaffold1	868652	869452	PF13472;GDSL-like Lipase/Acylhydrolase family	K15530 rhamnogalacturonan acetylesterase [EC:3.1.1.86] | (RefSeq) rhamnogalacturonan acetylesterase precursor, putative (A)	Rhamnogalacturonan acetylesterase OS=Emericella nidulans (strain FGSC A4 / ATCC 38163 / CBS 112.46 / NRRL 194 / M139) OX=227321 GN=AN2528 PE=1 SV=1	SGNH hydrolase-type esterase domain-containing protein [Aspergillus minisclerotigenes]	SGNH_hydro domain-containing protein OS=Bionectria ochroleuca OX=29856 GN=BN869_000007939_1 PE=4 SV=1	KAB8279318.1|79.24|236|47|2|33|266|22|257|2.63e-131|379|267|258|SGNH hydrolase-type esterase domain-containing protein [Aspergillus minisclerotigenes]|*|*|GO:0016787(hydrolase activity);
Tro000348	1.14182	1.15901	0.186529	0.994753	1.34859		Superscaffold1	1413259	1413839	-	no KO assigned | (RefSeq) hypothetical protein (A)	-	uncharacterized protein FMAN_16137 [Fusarium mangiferae]	Uncharacterized protein OS=Fusarium mangiferae OX=192010 GN=FMAN_16137 PE=4 SV=1	CVK95680.1|70.83|144|42|0|6|149|5|148|3.75e-71|217|150|148|uncharacterized protein FMAN_16137 [Fusarium mangiferae]|*|*|*
Tro000419	14.0263	11.7826	9.42276	10.8619	4.12792		Superscaffold1	1646286	1648061	PF03443;Glycosyl hydrolase family 61	no KO assigned | (RefSeq) murein transglycosylase (A)	Probable endo-beta-1,4-glucanase D OS=Aspergillus niger (strain CBS 513.88 / FGSC A1513) OX=425011 GN=eglD PE=3 SV=1	murein transglycosylase [Fusarium albosuccineum]	Chitin-binding type-1 domain-containing protein OS=Fusarium venenatum OX=56646 PE=3 SV=1	KAF4450544.1|56.97|502|177|39|1|475|1|490|1.62e-195|559|478|491|murein transglycosylase [Fusarium albosuccineum]|*|*|*
Tro000449	6027.76	1728.53	3109.62	4793.01	4829.15		Superscaffold1	1745034	1746476	PF01185;Fungal hydrophobin	no KO assigned | (RefSeq) fungal hydrophobin domain-containing protein (A)	Rodlet protein OS=Emericella nidulans (strain FGSC A4 / ATCC 38163 / CBS 112.46 / NRRL 194 / M139) OX=227321 GN=rodA PE=2 SV=1	hypothetical protein FDECE_11341 [Fusarium decemcellulare]	Hydrophobin OS=Purpureocillium lilacinum OX=33203 GN=PCL_06782 PE=3 SV=1	KAF4999939.1|37.16|148|70|23|1|144|1|129|1.07e-24|99.0|145|130|hypothetical protein FDECE_11341 [Fusarium decemcellulare]|*|*|*
Tro000583	67.5349	113.123	68.604	72.2109	35.9878		Superscaffold1	2284761	2284913	-	no KO assigned | (RefSeq) hypothetical protein (A)	Secreted virulence factor MC69 OS=Colletotrichum orbiculare (strain 104-T / ATCC 96160 / CBS 514.97 / LARS 414 / MAFF 240422) OX=1213857 GN=MC69 PE=2 SV=1	hypothetical protein TPAR_07256 [Tolypocladium paradoxum]	Uncharacterized protein OS=Tolypocladium paradoxum OX=94208 GN=TPAR_07256 PE=4 SV=1	POR32536.1|68.00|50|15|1|1|50|1|49|3.56e-15|68.9|51|63|hypothetical protein TPAR_07256 [Tolypocladium paradoxum]|*|*|*
Tro000893	83.7504	5.99212	15.6101	5.8291	130.22		Superscaffold1	3722831	3726469	-	no KO assigned | (RefSeq) hypothetical protein (A)	-	hypothetical protein AK830_g7924 [Neonectria ditissima]	Uncharacterized protein OS=Neonectria ditissima OX=78410 GN=AK830_g7924 PE=4 SV=1	KPM38661.1|59.87|152|58|3|1|152|1|149|5.12e-63|197|153|149|hypothetical protein AK830_g7924 [Neonectria ditissima]|*|*|*
Tro000894	3.37086	1.10433	0.426957	0.326925	1.14945		Superscaffold1	3728364	3728808	PF06766;Fungal hydrophobin	no KO assigned | (RefSeq) hypothetical protein (A)	Cryparin OS=Cryphonectria parasitica OX=5116 GN=CRP PE=1 SV=1	Cryparin [Colletotrichum siamense]	Fungal hydrophobin OS=Colletotrichum gloeosporioides (strain Cg-14) OX=1237896 GN=CGLO_14076 PE=3 SV=1	XP_036493262.1|73.40|94|25|0|8|101|4|97|5.60e-43|142|102|97|Cryparin [Colletotrichum siamense]|*|*|*
Tro001095	2.45496	2.11937	2.84377	1.22496	0.39715		Superscaffold1	4512957	4513958	PF00722;Glycosyl hydrolases family 16	no KO assigned | (RefSeq) glycoside hydrolase family 16 protein (A)	Endo-1,3(4)-beta-glucanase ARB_04519 OS=Arthroderma benhamiae (strain ATCC MYA-4681 / CBS 112371) OX=663331 GN=ARB_04519 PE=3 SV=1	glycoside hydrolase family 16 [Trichoderma arundinaceum]	Glycoside hydrolase family 16 OS=Trichoderma arundinaceum OX=490622 GN=TARUN_753 PE=4 SV=1	RFU81441.1|62.06|311|118|0|15|325|16|326|9.37e-147|424|334|338|glycoside hydrolase family 16 [Trichoderma arundinaceum]|GO:0005975(carbohydrate metabolic process);|*|GO:0004553(hydrolase activity, hydrolyzing O-glycosyl compounds);
Tro001198	142.497	291.983	226.189	270.724	198.27		Superscaffold1	4892389	4893279	PF05730;CFEM domain	no KO assigned | (RefSeq) hypothetical protein (A)	GPI-anchored hemophore ARB_01017 OS=Arthroderma benhamiae (strain ATCC MYA-4681 / CBS 112371) OX=663331 GN=ARB_01017 PE=3 SV=1	hypothetical protein AK830_g2670 [Neonectria ditissima]	CFEM domain-containing protein OS=Neonectria ditissima OX=78410 GN=AK830_g2670 PE=3 SV=1	KPM43864.1|58.65|104|42|1|1|104|1|103|1.26e-32|121|148|195|hypothetical protein AK830_g2670 [Neonectria ditissima]|*|GO:0031225(anchored component of membrane);GO:0005618(cell wall);|*
Tro001260	1.46018	1.26002	0.862983	1.46083	0.603301		Superscaffold1	5143879	5144404	-	no KO assigned | (RefSeq) hypothetical protein (A)	-	hypothetical protein K445DRAFT_14022 [Daldinia sp. EC12]	Uncharacterized protein OS=Daldinia sp. EC12 OX=1001832 GN=K445DRAFT_14022 PE=4 SV=1	OTB13347.1|35.92|103|52|14|30|129|21|112|5.52e-08|57.4|130|265|hypothetical protein K445DRAFT_14022 [Daldinia sp. EC12]|*|*|*
Tro001484	10.0122	0.24535	4.52531	0.217258	13.6235		Superscaffold1	5959583	5960189	PF00959;Phage lysozyme	K01185 lysozyme [EC:3.2.1.17] | (RefSeq) lysozyme (A)	-	lysozyme [Sodiomyces alkalinus F11]	Lysozyme OS=Sodiomyces alkalinus F11 OX=1314773 GN=SODALDRAFT_174913 PE=3 SV=1	XP_028465619.1|70.65|184|51|3|1|181|1|184|1.92e-88|264|184|186|lysozyme [Sodiomyces alkalinus F11]|*|*|*
Tro001519	290.149	516.279	171.845	285.215	454.619		Superscaffold2	30100	30507	-	no KO assigned | (RefSeq) hypothetical protein (A)	-	hypothetical protein AK830_g8229 [Neonectria ditissima]	Uncharacterized protein OS=Neonectria ditissima OX=78410 GN=AK830_g8229 PE=4 SV=1	KPM38336.1|48.06|129|62|5|5|131|6|131|1.27e-29|111|136|134|hypothetical protein AK830_g8229 [Neonectria ditissima]|*|*|*
Tro001636	34.1288	35.3293	34.6974	28.7341	42.6472		Superscaffold2	455460	457413	-	no KO assigned | (RefSeq) hypothetical protein (A)	-	hypothetical protein ACRE_081110 [Acremonium chrysogenum ATCC 11550]	Uncharacterized protein OS=Acremonium chrysogenum (strain ATCC 11550 / CBS 779.69 / DSM 880 / JCM 23072 / IMI 49137) OX=857340 GN=ACRE_081110 PE=4 SV=1	KFH41184.1|59.59|339|119|18|11|332|19|356|2.09e-109|332|370|396|hypothetical protein ACRE_081110 [Acremonium chrysogenum ATCC 11550]|*|GO:0016021(integral component of membrane);|*
Tro001845	1700.89	329.352	1344.38	487.784	1790.62		Superscaffold2	1214746	1216795	PF05730;CFEM domain	no KO assigned | (RefSeq) glycoside hydrolase family 18 protein (A)	GPI-anchored hemophore cfmA OS=Neosartorya fumigata (strain ATCC MYA-4609 / Af293 / CBS 101355 / FGSC A1100) OX=330879 GN=cfmA PE=1 SV=1	CFEM domain containing protein [Metarhizium guizhouense ARSEF 977]	CFEM domain containing protein OS=Metarhizium guizhouense (strain ARSEF 977) OX=1276136 GN=MGU_01624 PE=3 SV=1	KID91654.1|51.46|103|43|7|1|100|1|99|1.32e-22|101|262|299|CFEM domain containing protein [Metarhizium guizhouense ARSEF 977]|*|GO:0031225(anchored component of membrane);GO:0005618(cell wall);|*
Tro002026	23.2344	14.2656	16.4729	13.2913	17.9627		Superscaffold2	1826954	1827612	PF01822;WSC domain	no KO assigned | (RefSeq) hypothetical protein (A)	-	uncharacterized protein TRIREDRAFT_120479 [Trichoderma reesei QM6a]	Predicted protein OS=Hypocrea jecorina (strain QM6a) OX=431241 GN=TRIREDRAFT_120479 PE=4 SV=1	XP_006962767.1|44.97|169|70|23|12|176|8|157|2.02e-28|110|177|158|uncharacterized protein TRIREDRAFT_120479 [Trichoderma reesei QM6a]|*|*|*
Tro002459	0.679756	1.95475	3.1492	2.25737	0.954678		Superscaffold2	3532090	3533202	PF01083;Cutinase	K05972 acetylxylan esterase [EC:3.1.1.72] | (RefSeq) hypothetical protein (A)	Acetylxylan esterase OS=Hypocrea jecorina OX=51453 GN=axe1 PE=1 SV=1	hypothetical protein PspLS_08700, partial [Pyricularia sp. CBS 133598]	Cutinase OS=Magnaporthe oryzae (strain P131) OX=1143193 GN=OOW_P131scaffold00435g25 PE=3 SV=1	TLD20281.1|43.75|240|121|14|1|235|10|240|9.47e-59|192|236|241|hypothetical protein PspLS_08700, partial [Pyricularia sp. CBS 133598]|*|*|*
Tro002473	42.9515	26.4889	28.6744	27.6609	34.3913		Superscaffold2	3576633	3578681	-	no KO assigned | (RefSeq) hypothetical protein (A)	-	hypothetical protein ACRE_012930 [Acremonium chrysogenum ATCC 11550]	Uncharacterized protein OS=Acremonium chrysogenum (strain ATCC 11550 / CBS 779.69 / DSM 880 / JCM 23072 / IMI 49137) OX=857340 GN=ACRE_012930 PE=4 SV=1	KFH47823.1|67.79|149|47|1|45|192|47|195|7.29e-68|216|242|242|hypothetical protein ACRE_012930 [Acremonium chrysogenum ATCC 11550]|*|*|*
Tro002616	100.38	57.5457	93.1353	64.7427	114.995		Superscaffold2	4124145	4125848	PF02157;Mannose-6-phosphate receptor	K10089 cation-dependent mannose-6-phosphate receptor | (RefSeq) mannose-6-phosphate receptor, binding protein (A)	Putative mannose 6-phosphate receptor-like protein C530.09c OS=Schizosaccharomyces pombe (strain 972 / ATCC 24843) OX=284812 GN=SPBC530.09c PE=3 SV=1	hypothetical protein G7046_g105 [Stylonectria norvegica]	Mannose-6-phosphate receptor, binding protein OS=Ophiocordyceps sinensis (strain Co18 / CGMCC 3.14243) OX=911162 GN=OCS_01432 PE=4 SV=1	KAF7563983.1|69.39|330|90|11|16|343|13|333|1.31e-157|451|344|333|hypothetical protein G7046_g105 [Stylonectria norvegica]|*|*|*
Tro002741	0.134167	0.199557	0.240455	0.101965	0.0796985		Superscaffold2	4596647	4597402	PF05257;CHAP domain	no KO assigned | (RefSeq) hypothetical protein (A)	-	hypothetical protein CHGG_10516 [Chaetomium globosum CBS 148.51]	Peptidase C51 domain-containing protein OS=Chaetomium globosum (strain ATCC 6205 / CBS 148.51 / DSM 1962 / NBRC 6347 / NRRL 1970) OX=306901 GN=CHGG_10516 PE=4 SV=1	XP_001228443.1|57.14|224|81|15|27|250|26|234|5.95e-78|242|252|235|hypothetical protein CHGG_10516 [Chaetomium globosum CBS 148.51]|*|*|*
Tro002772	3264.95	1505.7	2315.41	614.65	7295.49		Superscaffold2	4731535	4732229	-	no KO assigned | (RefSeq) hypothetical protein (A)	Antigenic thaumatin-like protein ARB_01932 OS=Arthroderma benhamiae (strain ATCC MYA-4681 / CBS 112371) OX=663331 GN=ARB_01932 PE=1 SV=2	hypothetical protein FALBO_2595 [Fusarium albosuccineum]	Uncharacterized protein OS=Nectria haematococca (strain 77-13-4 / ATCC MYA-4622 / FGSC 9596 / MPVI) OX=660122 GN=NECHADRAFT_101071 PE=4 SV=1	KAF4470502.1|71.90|153|43|0|1|153|1|153|1.76e-76|231|154|154|hypothetical protein FALBO_2595 [Fusarium albosuccineum]|*|*|*
Tro002793	74.4231	9.39161	10.9677	3.97471	2.28472		Superscaffold3	51832	52613	PF16541;Alternaria alternata allergen 1	no KO assigned | (RefSeq) hypothetical protein (A)	Effector protein PevD1 OS=Verticillium dahliae OX=27337 GN=PevD1 PE=1 SV=1	unnamed protein product [Fusarium clavum]	WGS project CBMI000000000 data, contig CS3069_c002841 OS=Fusarium sp. FIESC_5 CS3069 OX=1318460 GN=BN850_0092160 PE=4 SV=1	CEG05077.1|55.47|137|61|0|12|148|7|143|8.94e-51|166|150|147|unnamed protein product [Fusarium clavum]|*|GO:0005576(extracellular region);|*
Tro002821	1.83568	11.9283	5.60971	10.6178	3.46609		Superscaffold3	143767	144541	PF02015;Glycosyl hydrolase family 45	no KO assigned | (RefSeq) endoglucanase-5 (A)	Putative endoglucanase type K OS=Fusarium oxysporum OX=5507 PE=2 SV=1	putative endoglucanase type K-like protein [Acremonium chrysogenum ATCC 11550]	Cellulase OS=Acremonium chrysogenum (strain ATCC 11550 / CBS 779.69 / DSM 880 / JCM 23072 / IMI 49137) OX=857340 GN=ACRE_060920 PE=3 SV=1	KFH43153.1|76.82|233|53|1|1|233|1|232|2.06e-141|402|234|232|putative endoglucanase type K-like protein [Acremonium chrysogenum ATCC 11550]|GO:0030245(cellulose catabolic process);|*|GO:0008810(cellulase activity);
Tro002858	0.629145	0.503953	0.750105	0.494279	0.997446		Superscaffold3	277990	278852	-	no KO assigned | (RefSeq) hypothetical protein (A)	Uncharacterized secreted protein ARB_07466 OS=Arthroderma benhamiae (strain ATCC MYA-4681 / CBS 112371) OX=663331 GN=ARB_07466 PE=1 SV=1	Putative protein of unknown function [Podospora comata]	Uncharacterized protein OS=Podospora comata OX=48703 GN=PODCO_001390 PE=4 SV=1	VBB86004.1|66.53|236|75|4|1|234|1|234|8.89e-116|337|235|234|Putative protein of unknown function [Podospora comata]|*|*|*
Tro002866	6.6727	10.3838	3.30233	5.08354	1.96809		Superscaffold3	298890	299837	PF07335;Fungal chitosanase of glycosyl hydrolase group 75	no KO assigned | (RefSeq) chitosanase (A)	Endo-chitosanase OS=Neosartorya fumigata (strain ATCC MYA-4609 / Af293 / CBS 101355 / FGSC A1100) OX=330879 GN=csn PE=3 SV=1	Endo-chitosanase [Tolypocladium paradoxum]	Endo-chitosanase OS=Tolypocladium paradoxum OX=94208 GN=TPAR_00881 PE=3 SV=1	POR38915.1|60.88|294|107|8|1|291|1|289|4.58e-126|368|293|304|Endo-chitosanase [Tolypocladium paradoxum]|GO:0000272(polysaccharide catabolic process);|GO:0005576(extracellular region);|GO:0016977(chitosanase activity);
Tro002897	1.97155	1.46138	1.17793	1.46183	1.78534		Superscaffold3	414910	415757	PF01670;Glycosyl hydrolase family 12	K18576 xyloglucan-specific endo-beta-1,4-glucanase [EC:3.2.1.151] | (GenBank) putative glycoside hydrolase family 12 protein (A)	Endoglucanase-1 OS=Aspergillus aculeatus OX=5053 PE=1 SV=1	Endoglucanase-like protein [Acremonium chrysogenum ATCC 11550]	Endoglucanase-like protein OS=Acremonium chrysogenum (strain ATCC 11550 / CBS 779.69 / DSM 880 / JCM 23072 / IMI 49137) OX=857340 GN=ACRE_041060 PE=1 SV=1	KFH45046.1|63.87|238|84|2|1|238|1|236|6.67e-108|317|240|236|Endoglucanase-like protein [Acremonium chrysogenum ATCC 11550]|GO:0000272(polysaccharide catabolic process);|*|GO:0008810(cellulase activity);
Tro002907	7.01255	4.50919	4.52299	4.1054	8.53042		Superscaffold3	445069	445901	PF03443;Glycosyl hydrolase family 61	K22032 lytic cellulose monooxygenase (C4-dehydrogenating) [EC:1.14.99.56] | (RefSeq) putative cellulose binding protein (A)	Probable endo-beta-1,4-glucanase D OS=Aspergillus niger (strain CBS 513.88 / FGSC A1513) OX=425011 GN=eglD PE=3 SV=1	hypothetical protein jhhlp_007053 [Lomentospora prolificans]	Uncharacterized protein OS=Lomentospora prolificans OX=41688 GN=jhhlp_007053 PE=3 SV=1	PKS06305.1|79.49|234|48|0|7|240|5|238|2.54e-136|389|241|238|hypothetical protein jhhlp_007053 [Lomentospora prolificans]|*|GO:0005576(extracellular region);|*
Tro003171	36.83	12.2937	21.127	11.3017	19.9846		Superscaffold3	1401494	1403674	PF01083;Cutinase	K05972 acetylxylan esterase [EC:3.1.1.72] | (RefSeq) hypothetical protein (A)	Acetylxylan esterase OS=Hypocrea jecorina OX=51453 GN=axe1 PE=1 SV=1	hypothetical protein FZEAL_9095 [Fusarium zealandicum]	Acetylxylan esterase-like protein OS=Acremonium chrysogenum (strain ATCC 11550 / CBS 779.69 / DSM 880 / JCM 23072 / IMI 49137) OX=857340 GN=ACRE_074640 PE=4 SV=1	KAF4973948.1|50.75|268|109|23|1|265|1|248|1.27e-82|258|312|289|hypothetical protein FZEAL_9095 [Fusarium zealandicum]|*|*|*
Tro003412	5.88431	0.738412	4.51418	1.36899	11.5447		Superscaffold3	2342003	2342968	PF01670;Glycosyl hydrolase family 12	K18576 xyloglucan-specific endo-beta-1,4-glucanase [EC:3.2.1.151] | (RefSeq) glycoside hydrolase family 12 (A)	Probable xyloglucan-specific endo-beta-1,4-glucanase A OS=Aspergillus flavus (strain ATCC 200026 / FGSC A1120 / NRRL 3357 / JCM 12722 / SRRC 167) OX=332952 GN=xgeA PE=3 SV=1	xyloglucan-specific endo-beta-1,4-glucanase A-like protein [Acremonium chrysogenum ATCC 11550]	Xyloglucan-specific endo-beta-1,4-glucanase A-like protein OS=Acremonium chrysogenum (strain ATCC 11550 / CBS 779.69 / DSM 880 / JCM 23072 / IMI 49137) OX=857340 GN=ACRE_005720 PE=3 SV=1	KFH48466.1|70.34|236|66|4|8|239|10|245|4.31e-113|331|240|245|xyloglucan-specific endo-beta-1,4-glucanase A-like protein [Acremonium chrysogenum ATCC 11550]|GO:0000272(polysaccharide catabolic process);|*|GO:0008810(cellulase activity);
Tro003426	0.0473056	0.0125124	0.0529105	0.0242539	0.0140915		Superscaffold3	2407000	2408358	-	-	-	hypothetical protein AK830_g5926 [Neonectria ditissima]	Uncharacterized protein OS=Neonectria ditissima OX=78410 GN=AK830_g5926 PE=4 SV=1	KPM40612.1|40.48|84|46|4|329|408|150|233|1.84e-12|75.1|453|244|hypothetical protein AK830_g5926 [Neonectria ditissima]|*|*|*
Tro003633	0.083043	1.51695	0.367667	0.904574	0.715176		Superscaffold3	3167522	3168320	PF00967;Barwin family	K20628 expansin | (GenBank) rare lipoprotein A (A)	-	Expansin-YoaJ [Colletotrichum tanaceti]	Expansin-YoaJ OS=Colletotrichum tanaceti OX=1306861 GN=yoaJ PE=4 SV=1	TKW53055.1|66.99|206|68|0|21|226|107|312|1.12e-96|291|227|312|Expansin-YoaJ [Colletotrichum tanaceti]|*|*|*
Tro003640	2.49622	3.38019	3.98551	2.70322	2.98654		Superscaffold3	3187351	3188142	PF03443;Glycosyl hydrolase family 61	no KO assigned | (RefSeq) hypothetical protein (A)	Probable endo-beta-1,4-glucanase D OS=Aspergillus flavus (strain ATCC 200026 / FGSC A1120 / NRRL 3357 / JCM 12722 / SRRC 167) OX=332952 GN=eglD PE=3 SV=1	hypothetical protein AK830_g4409 [Neonectria ditissima]	Uncharacterized protein OS=Neonectria ditissima OX=78410 GN=AK830_g4409 PE=3 SV=1	KPM42114.1|73.75|259|67|1|1|259|1|258|3.59e-136|395|264|362|hypothetical protein AK830_g4409 [Neonectria ditissima]|*|GO:0005576(extracellular region);|*
Tro003666	10.3026	4.04214	1.90974	1.5591	2.79454		Superscaffold3	3291204	3292098	PF05572;Pregnancy-associated plasma protein-A	no KO assigned | (GenBank) putative metalloprotease 1 protein (A)	Extracellular metalloprotease GLRG_06286 OS=Colletotrichum graminicola (strain M1.001 / M2 / FGSC 10212) OX=645133 GN=GLRG_06286 PE=3 SV=1	hypothetical protein FDECE_18119 [Fusarium decemcellulare]	Peptidase_M43 domain-containing protein OS=Hypoxylon sp. CO27-5 OX=1001938 GN=M434DRAFT_78803 PE=3 SV=1	KAF4979065.1|62.50|272|84|18|21|277|13|281|9.97e-114|335|278|282|hypothetical protein FDECE_18119 [Fusarium decemcellulare]|*|*|*
Tro003924	0.312189	0.149423	0.304262	0.185386	1.41202		Superscaffold3	4277418	4278585	PF03443;Glycosyl hydrolase family 61	no KO assigned | (RefSeq) hypothetical protein (A)	Probable endo-beta-1,4-glucanase D OS=Neosartorya fumigata (strain CEA10 / CBS 144.89 / FGSC A1163) OX=451804 GN=eglD PE=3 SV=1	hypothetical protein S40285_09115 [Stachybotrys chlorohalonata IBT 40285]	Uncharacterized protein OS=Bionectria ochroleuca OX=29856 GN=BN869_000010170_1 PE=3 SV=1	KFA60056.1|63.44|227|81|2|1|225|2|228|1.87e-104|308|226|228|hypothetical protein S40285_09115 [Stachybotrys chlorohalonata IBT 40285]|*|GO:0005576(extracellular region);|*
Tro004032	0.581597	0.745574	2.12436	0.475609	0.197957		Superscaffold4	215248	215994	-	no KO assigned | (RefSeq) hypothetical protein (A)	-	uncharacterized protein GMORB2_3487 [Geosmithia morbida]	Uncharacterized protein OS=Acremonium chrysogenum (strain ATCC 11550 / CBS 779.69 / DSM 880 / JCM 23072 / IMI 49137) OX=857340 GN=ACRE_066210 PE=4 SV=1	XP_035318728.1|66.22|225|67|9|1|223|1|218|1.05e-98|293|224|218|uncharacterized protein GMORB2_3487 [Geosmithia morbida]|*|*|*
Tro004099	17.5639	241.481	38.117	141.293	22.7653		Superscaffold4	434156	434987	PF11937;Protein of unknown function (DUF3455)	no KO assigned | (RefSeq) hypothetical protein (A)	-	hypothetical protein FSARC_10862 [Fusarium sarcochroum]	Uncharacterized protein OS=Stachybotrys chartarum (strain CBS 109288 / IBT 7711) OX=1280523 GN=S7711_00089 PE=4 SV=1	KAF4959025.1|54.47|257|101|16|1|254|1|244|4.10e-84|258|256|245|hypothetical protein FSARC_10862 [Fusarium sarcochroum]|*|*|*
Tro004101	606.538	1642.12	485.386	681.759	2024.78		Superscaffold4	442216	442704	PF07249;Cerato-platanin	no KO assigned | (RefSeq) hypothetical protein (A)	Protein SnodProt1 OS=Phaeosphaeria nodorum (strain SN15 / ATCC MYA-4574 / FGSC 10173) OX=321614 GN=SNOG_13722 PE=2 SV=1	Epl1 protein [Beauveria bassiana ARSEF 2860]	Epl1 protein OS=Beauveria bassiana (strain ARSEF 2860) OX=655819 GN=BBA_08723 PE=3 SV=1	XP_008602042.1|55.80|138|60|1|1|137|1|138|2.99e-51|166|138|138|Epl1 protein [Beauveria bassiana ARSEF 2860]|*|GO:0005576(extracellular region);|*
Tro004131	69.4953	19.3587	23.7522	16.9105	12.213		Superscaffold4	536967	538163	-	-	-	hypothetical protein FPOA_11512 [Fusarium poae]	Uncharacterized protein OS=Fusarium poae OX=36050 GN=FPOA_11512 PE=4 SV=1	OBS19788.1|43.28|67|37|1|64|130|48|113|2.41e-06|57.8|399|369|hypothetical protein FPOA_11512 [Fusarium poae]|*|*|*
Tro004142	1.23362	0.0634656	0.656569	0.0510344	1.25594		Superscaffold4	564427	565180	PF00457;Glycosyl hydrolases family 11	K01181 endo-1,4-beta-xylanase [EC:3.2.1.8] | (RefSeq) hypothetical protein (A)	Endo-1,4-beta-xylanase B OS=Gibberella zeae (strain PH-1 / ATCC MYA-4620 / FGSC 9075 / NRRL 31084) OX=229533 GN=XYLB PE=1 SV=1	hypothetical protein F66182_5131 [Fusarium sp. NRRL 66182]	Endo-1,4-beta-xylanase OS=Nectria haematococca (strain 77-13-4 / ATCC MYA-4622 / FGSC 9596 / MPVI) OX=660122 GN=NECHADRAFT_106153 PE=3 SV=1	KAF5022837.1|74.66|221|54|2|1|220|1|220|1.60e-114|333|222|221|hypothetical protein F66182_5131 [Fusarium sp. NRRL 66182]|*|*|*
Tro004299	46.2779	180.178	180.92	100.146	115.692		Superscaffold4	1207036	1207380	-	no KO assigned | (RefSeq) hypothetical protein (A)	-	hypothetical protein FIBSPDRAFT_828454 [Fibularhizoctonia sp. CBS 109695]	Uncharacterized protein OS=Fibularhizoctonia sp. CBS 109695 OX=436010 GN=FIBSPDRAFT_828454 PE=4 SV=1	KZP19308.1|50.00|110|51|4|4|111|3|110|5.36e-27|103|115|116|hypothetical protein FIBSPDRAFT_828454 [Fibularhizoctonia sp. CBS 109695]|*|*|*
Tro004500	25.1727	17.9811	16.4379	16.3496	13.9793		Superscaffold4	1976245	1978309	-	no KO assigned | (RefSeq) hypothetical protein (A)	-	hypothetical protein FDECE_12971 [Fusarium decemcellulare]	Uncharacterized protein OS=Gibberella moniliformis OX=117187 GN=FVER53590_02823 PE=4 SV=1	KAF4994886.1|49.04|418|158|55|43|456|31|397|2.90e-105|326|468|406|hypothetical protein FDECE_12971 [Fusarium decemcellulare]|*|*|*
Tro004561	409.371	3325.56	1694.73	2244.97	57.2767		Superscaffold4	2217786	2219288	-	no KO assigned | (RefSeq) hypothetical protein (A)	Clock-controlled protein 6 OS=Neurospora crassa (strain ATCC 24698 / 74-OR23-1A / CBS 708.71 / DSM 1257 / FGSC 987) OX=367110 GN=ccg-6 PE=2 SV=2	Clock-controlled protein-like protein [Acremonium chrysogenum ATCC 11550]	Clock-controlled protein-like protein OS=Acremonium chrysogenum (strain ATCC 11550 / CBS 779.69 / DSM 880 / JCM 23072 / IMI 49137) OX=857340 GN=ACRE_033460 PE=4 SV=1	KFH45835.1|72.73|88|21|3|1|85|1|88|1.06e-32|120|159|138|Clock-controlled protein-like protein [Acremonium chrysogenum ATCC 11550]|GO:0031505(fungal-type cell wall organization);|*|GO:0005199(structural constituent of cell wall);
Tro004739	1.97948	1.34667	1.91701	0.835564	3.84457		Superscaffold4	2859391	2860190	PF03211;Pectate lyase	K22539 pectate lyase [EC:4.2.2.2] | (RefSeq) polysaccharide lyase family 3 protein (A)	Probable pectate lyase F OS=Emericella nidulans (strain FGSC A4 / ATCC 38163 / CBS 112.46 / NRRL 194 / M139) OX=227321 GN=plyF PE=3 SV=2	pectate lyase F-like protein [Acremonium chrysogenum ATCC 11550]	Pectate lyase OS=Acremonium chrysogenum (strain ATCC 11550 / CBS 779.69 / DSM 880 / JCM 23072 / IMI 49137) OX=857340 GN=ACRE_023710 PE=3 SV=1	KFH46833.1|73.47|245|62|3|1|244|1|243|5.94e-128|369|245|243|pectate lyase F-like protein [Acremonium chrysogenum ATCC 11550]|*|GO:0005576(extracellular region);|GO:0030570(pectate lyase activity);
Tro004778	0.520628	0.346371	0.262096	0.26556	0.290462		Superscaffold4	3008665	3009729	-	no KO assigned | (RefSeq) hypothetical protein (A)	-	parallel beta-helix repeat-containing [Fusarium albosuccineum]	Uncharacterized protein OS=Phialemoniopsis curvata OX=1093900 GN=E0L32_007027 PE=4 SV=1	KAF4461335.1|61.14|350|136|0|5|354|6|355|2.04e-143|417|355|355|parallel beta-helix repeat-containing [Fusarium albosuccineum]|*|*|*
Tro004922	4.19977	25.9978	6.63337	10.1424	0.524273		Superscaffold4	3620260	3620742	-	no KO assigned | (RefSeq) hypothetical protein (A)	-	hypothetical protein FAVG1_01061 [Fusarium avenaceum]	Uncharacterized protein OS=Ustilaginoidea virens OX=1159556 GN=UVI_02026830 PE=4 SV=1	KIL96317.1|36.81|144|81|10|20|160|23|159|2.48e-20|89.4|161|164|hypothetical protein FAVG1_01061 [Fusarium avenaceum]|*|*|*
Tro004985	0.12141	0.110169	0.0511992	0.128083	0.342208		Superscaffold4	3893708	3894546	PF03211;Pectate lyase	K22539 pectate lyase [EC:4.2.2.2] | (RefSeq) hypothetical protein (A)	Probable pectate lyase F OS=Aspergillus flavus (strain ATCC 200026 / FGSC A1120 / NRRL 3357 / JCM 12722 / SRRC 167) OX=332952 GN=plyF PE=3 SV=2	hypothetical protein FDECE_5593 [Fusarium decemcellulare]	Pectate lyase OS=Monosporascus sp. CRB-8-3 OX=2211644 GN=DL769_003115 PE=3 SV=1	KAF5008109.1|77.19|228|52|0|1|228|2|229|5.65e-137|390|229|229|hypothetical protein FDECE_5593 [Fusarium decemcellulare]|*|*|*
Tro005114	9.60144	11.4488	10.3419	9.66125	1.7869		Superscaffold5	100799	101733	PF00457;Glycosyl hydrolases family 11	K01181 endo-1,4-beta-xylanase [EC:3.2.1.8] | (RefSeq) endo-1,4-beta-xylanase I (A)	Endo-1,4-beta-xylanase 1 OS=Magnaporthe grisea OX=148305 GN=XYL1 PE=1 SV=1	hypothetical protein S7711_01312 [Stachybotrys chartarum IBT 7711]	Endo-1,4-beta-xylanase OS=Stachybotrys chartarum (strain CBS 109288 / IBT 7711) OX=1280523 GN=S7711_01312 PE=3 SV=1	KEY74963.1|77.19|228|46|6|1|222|1|228|5.02e-125|360|224|229|hypothetical protein S7711_01312 [Stachybotrys chartarum IBT 7711]|GO:0045493(xylan catabolic process);|*|GO:0031176(endo-1,4-beta-xylanase activity);
Tro005217	1.29968	2.28119	1.42089	1.73972	0.930904		Superscaffold5	444419	445644	PF00544;Pectate lyase	K01732 pectin lyase [EC:4.2.2.10] | (RefSeq) hypothetical protein (A)	Pectin lyase B OS=Emericella nidulans (strain FGSC A4 / ATCC 38163 / CBS 112.46 / NRRL 194 / M139) OX=227321 GN=pelB PE=2 SV=1	hypothetical protein jhhlp_006012 [Lomentospora prolificans]	Amb_all domain-containing protein OS=Lomentospora prolificans OX=41688 GN=jhhlp_006012 PE=3 SV=1	PKS07409.1|76.11|360|85|1|19|378|19|377|2.81e-202|568|379|377|hypothetical protein jhhlp_006012 [Lomentospora prolificans]|GO:0000272(polysaccharide catabolic process);|GO:0005576(extracellular region);|GO:0016829(lyase activity);
Tro005395	4.79928	0.345325	0.522516	0.334596	0.775983		Superscaffold5	1149552	1150424	PF03211;Pectate lyase	K22539 pectate lyase [EC:4.2.2.2] | (RefSeq) pectate lyase (A)	Probable pectate lyase F OS=Emericella nidulans (strain FGSC A4 / ATCC 38163 / CBS 112.46 / NRRL 194 / M139) OX=227321 GN=plyF PE=3 SV=2	pectate lyase F 2 [Colletotrichum truncatum]	Pectate lyase OS=Fusarium ambrosium OX=131363 GN=CDV31_006585 PE=3 SV=1	XP_036574765.1|82.16|241|43|0|1|241|1|241|1.01e-143|408|242|241|pectate lyase F 2 [Colletotrichum truncatum]|*|*|*
Tro005407	41.8442	0.495857	8.76327	0.323965	5.56558		Superscaffold5	1206284	1206759	-	no KO assigned | (RefSeq) hypothetical protein (A)	-	hypothetical protein FDECE_9747 [Fusarium decemcellulare]	Uncharacterized protein OS=Fusarium poae OX=36050 GN=FPOA_09285 PE=4 SV=1	KAF5003715.1|83.33|96|16|0|1|96|1|96|1.23e-58|181|97|96|hypothetical protein FDECE_9747 [Fusarium decemcellulare]|*|*|*
Tro005411	0.82319	0.337365	0.761283	0.334997	0.351779		Superscaffold5	1222950	1224045	PF01095;Pectinesterase	K01051 pectinesterase [EC:3.1.1.11] | (GenBank) putative pectinesterase precursor protein (A)	Pectinesterase OS=Aspergillus aculeatus OX=5053 GN=pme1 PE=2 SV=1	putative pectinesterase precursor protein [Eutypa lata UCREL1]	Pectinesterase OS=Eutypa lata (strain UCR-EL1) OX=1287681 GN=UCREL1_11727 PE=3 SV=1	EMR61338.1|65.74|324|109|2|7|330|6|327|4.81e-142|411|334|328|putative pectinesterase precursor protein [Eutypa lata UCREL1]|GO:0042545(cell wall modification);GO:0045490(pectin catabolic process);|GO:0005576(extracellular region);|GO:0045330(aspartyl esterase activity);GO:0030599(pectinesterase activity);
Tro005416	0.245579	0.0354907	0.0647504	0.0118247	0.392645		Superscaffold5	1238737	1239583	PF03211;Pectate lyase	K22539 pectate lyase [EC:4.2.2.2] | (RefSeq) pectate lyase precursor, putative (A)	Probable pectate lyase F OS=Aspergillus terreus (strain NIH 2624 / FGSC A1156) OX=341663 GN=plyF PE=3 SV=1	putative pectate lyase F [Aspergillus leporis]	Pectate lyase OS=Aspergillus leporis OX=41062 GN=BDV29DRAFT_195759 PE=3 SV=1	KAB8068306.1|81.20|234|42|2|1|234|1|232|1.70e-143|407|235|234|putative pectate lyase F [Aspergillus leporis]|*|GO:0005576(extracellular region);|GO:0030570(pectate lyase activity);
Tro005448	53.8141	30.1979	41.2538	26.7367	98.2341		Superscaffold5	1362974	1364358	PF01083;Cutinase	K05972 acetylxylan esterase [EC:3.1.1.72] | (RefSeq) hypothetical protein (A)	Acetylxylan esterase OS=Hypocrea jecorina OX=51453 GN=axe1 PE=1 SV=1	Acetylxylan esterase-like protein [Acremonium chrysogenum ATCC 11550]	Acetylxylan esterase-like protein OS=Acremonium chrysogenum (strain ATCC 11550 / CBS 779.69 / DSM 880 / JCM 23072 / IMI 49137) OX=857340 GN=ACRE_045730 PE=4 SV=1	KFH44622.1|56.62|219|93|2|11|229|8|224|1.89e-81|256|317|303|Acetylxylan esterase-like protein [Acremonium chrysogenum ATCC 11550]|*|GO:0016021(integral component of membrane);|GO:0016787(hydrolase activity);
Tro005487	0.0871292	0.142222	0.0846127	0.0154145	0.139308		Superscaffold5	1537528	1538592	-	no KO assigned | (RefSeq) hypothetical protein (A)	-	hypothetical protein DL768_000151 [Monosporascus sp. mg162]	Uncharacterized protein OS=Monosporascus sp. mg162 OX=1081914 GN=DL768_000151 PE=4 SV=1	RYP55157.1|72.60|354|97|0|1|354|1|354|5.86e-183|517|355|354|hypothetical protein DL768_000151 [Monosporascus sp. mg162]|*|*|*
Tro005497	0.417143	0.896747	0.396492	0.873172	0.602363		Superscaffold5	1584647	1585394	PF01161;Phosphatidylethanolamine-binding protein	K06910 phosphatidylethanolamine-binding protein | (RefSeq) hypothetical protein (A)	Carboxypeptidase Y inhibitor OS=Saccharomyces cerevisiae (strain ATCC 204508 / S288c) OX=559292 GN=TFS1 PE=1 SV=2	hypothetical protein FOXB_02878 [Fusarium oxysporum Fo5176]	Uncharacterized protein OS=Fusarium oxysporum f. sp. conglutinans race 2 54008 OX=1089457 GN=FOPG_17231 PE=4 SV=1	EGU86603.1|49.42|172|86|1|19|190|16|186|7.83e-54|178|203|217|hypothetical protein FOXB_02878 [Fusarium oxysporum Fo5176]|*|GO:0016021(integral component of membrane);|*
Tro005668	1.21622	2.84008	3.46478	2.79593	0.530285		Superscaffold5	2221625	2221894	-	no KO assigned | (RefSeq) hypothetical protein (A)	-	hypothetical protein FAVG1_01728 [Fusarium avenaceum]	Uncharacterized protein OS=Fusarium coffeatum OX=231269 GN=FIESC28_08845 PE=4 SV=1	KIL94797.1|71.67|60|16|1|7|65|6|65|1.90e-19|80.5|66|66|hypothetical protein FAVG1_01728 [Fusarium avenaceum]|*|*|*
Tro005996	335.949	790.819	181.428	349.341	382.983		Superscaffold5	3546532	3547031	-	no KO assigned | (RefSeq) hypothetical protein (A)	Necrosis-inducing secreted protein 1 OS=Colletotrichum higginsianum (strain IMI 349063) OX=759273 GN=NIS1 PE=3 SV=1	hypothetical protein FDECE_4211 [Fusarium decemcellulare]	Uncharacterized protein OS=Nectria haematococca (strain 77-13-4 / ATCC MYA-4622 / FGSC 9596 / MPVI) OX=660122 GN=NECHADRAFT_100964 PE=4 SV=1	KAF5009606.1|79.29|140|29|0|1|140|1|140|3.44e-71|217|144|142|hypothetical protein FDECE_4211 [Fusarium decemcellulare]|*|*|*
Tro006031	8.35954	12.0664	24.6003	7.12995	40.4727		Superscaffold5	3671430	3672367	PF07335;Fungal chitosanase of glycosyl hydrolase group 75	no KO assigned | (RefSeq) hypothetical protein (A)	Endo-chitosanase OS=Neosartorya fumigata (strain ATCC MYA-4609 / Af293 / CBS 101355 / FGSC A1100) OX=330879 GN=csn PE=3 SV=1	Endo-chitosanase-like protein [Acremonium chrysogenum ATCC 11550]	Endo-chitosanase OS=Acremonium chrysogenum (strain ATCC 11550 / CBS 779.69 / DSM 880 / JCM 23072 / IMI 49137) OX=857340 GN=ACRE_071080 PE=3 SV=1	KFH42161.1|67.61|247|73|7|4|244|4|249|5.22e-118|344|248|253|Endo-chitosanase-like protein [Acremonium chrysogenum ATCC 11550]|GO:0000272(polysaccharide catabolic process);|GO:0005576(extracellular region);|GO:0016977(chitosanase activity);
Tro006224	93.1052	16.8754	30.316	36.8653	73.9802		Superscaffold6	716896	717506	-	no KO assigned | (RefSeq) hypothetical protein (A)	-	uncharacterized protein FPRN_05664 [Fusarium proliferatum]	Uncharacterized protein OS=Fusarium culmorum OX=5516 GN=FCULG_00001359 PE=4 SV=1	CVK87665.1|39.87|158|95|0|5|162|2|159|4.62e-42|145|169|163|uncharacterized protein FPRN_05664 [Fusarium proliferatum]|*|*|*
Tro006320	59.1727	15.8599	26.6434	17.6982	36.125		Superscaffold6	1019782	1020423	-	no KO assigned | (RefSeq) hypothetical protein (A)	-	hypothetical protein E5D57_003795 [Metarhizium anisopliae]	Uncharacterized protein (Fragment) OS=Metarhizium brunneum (strain ARSEF 3297) OX=1276141 GN=MBR_07735 PE=4 SV=1	KAF5133172.1|45.58|226|101|22|7|211|7|231|2.08e-56|186|214|238|hypothetical protein E5D57_003795 [Metarhizium anisopliae]|*|*|*
Tro006392	316.345	3094.02	372.034	1541.96	27.7352		Superscaffold6	1262188	1262688	-	no KO assigned | (RefSeq) DNase1 protein (A)	-	DNase1 protein [Pochonia chlamydosporia 170]	DNase1 protein OS=Pochonia chlamydosporia 170 OX=1380566 GN=VFPPC_13922 PE=4 SV=1	XP_018141966.1|68.07|166|52|1|1|166|1|165|4.29e-81|244|167|167|DNase1 protein [Pochonia chlamydosporia 170]|*|*|*
Tro006709	83.3421	7.99608	13.8338	4.53758	0.300235		Superscaffold6	2523703	2524178	-	no KO assigned | (GenBank) hypothetical protein (A)	-	hypothetical protein FHL15_006852 [Xylaria flabelliformis]	Uncharacterized protein OS=Xylaria flabelliformis OX=2512241 GN=FHL15_006852 PE=4 SV=1	TRX92237.1|36.17|94|57|3|7|100|7|97|4.28e-09|57.4|106|125|hypothetical protein FHL15_006852 [Xylaria flabelliformis]|*|*|*
Tro006748	17.039	1.97537	4.88775	1.45258	3.24968		Superscaffold6	2658255	2659059	PF03067;Lytic polysaccharide mono-oxygenase, cellulose-degrading	K00516 lytic starch monooxygenase [EC:1.14.99.55] | (RefSeq) hypothetical protein (A)	-	glucoamylase precursor [Fusarium albosuccineum]	Chitin-binding type-4 domain-containing protein OS=Gibberella moniliformis OX=117187 GN=FVER53263_07686 PE=4 SV=1	KAF4463175.1|77.69|242|50|4|8|245|11|252|4.84e-146|415|246|254|glucoamylase precursor [Fusarium albosuccineum]|*|*|*
Tro006763	195.368	5.94356	30.0238	22.345	91.4793		Superscaffold6	2708484	2709729	-	-	-	-	-	-
Tro006810	1.1909	0.073104	0.346682	0.343156	1.29075		Superscaffold6	2884492	2885826	PF09362;Domain of unknown function (DUF1996)	no KO assigned | (RefSeq) WSC domain-containing protein (A)	-	hypothetical protein VHEMI02647 [Torrubiella hemipterigena]	DUF1996 domain-containing protein OS=Torrubiella hemipterigena OX=1531966 GN=VHEMI02647 PE=4 SV=1	CEJ82592.1|64.88|336|113|5|1|333|1|334|9.81e-163|464|344|336|hypothetical protein VHEMI02647 [Torrubiella hemipterigena]|*|*|*
Tro006819	161.856	0.571111	6.49515	0.430581	17.9688		Superscaffold6	2918162	2918707	-	no KO assigned | (RefSeq) hypothetical protein (A)	Extracellular serine-rich protein ARB_03024 OS=Arthroderma benhamiae (strain ATCC MYA-4681 / CBS 112371) OX=663331 GN=ARB_03024 PE=1 SV=1	plastocyanin-like domain-containing protein [Drechmeria coniospora]	Plastocyanin-like domain-containing protein OS=Drechmeria coniospora OX=98403 GN=DCS_04643 PE=4 SV=1	KYK57631.1|72.09|172|48|0|10|181|11|182|1.53e-89|266|182|186|plastocyanin-like domain-containing protein [Drechmeria coniospora]|*|*|*
Tro006854	189.252	530.287	153.343	201.356	27.6811		Superscaffold6	3056072	3057125	PF00089;Trypsin	K01312 trypsin [EC:3.4.21.4] | (RefSeq) hypothetical protein (A)	Trypsin OS=Fusarium oxysporum OX=5507 PE=1 SV=1	Trypsin-like protein [Acremonium chrysogenum ATCC 11550]	Peptidase S1 domain-containing protein OS=Bionectria ochroleuca OX=29856 GN=BN869_000001540_1 PE=4 SV=1	KFH43498.1|49.80|249|122|3|3|250|4|250|1.55e-70|224|255|253|Trypsin-like protein [Acremonium chrysogenum ATCC 11550]|*|*|GO:0004252(serine-type endopeptidase activity);
Tro006951	114.146	107.852	81.7283	97.3174	106.798		Superscaffold7	273212	276391	PF01822;WSC domain	K11244 cell wall integrity and stress response component | (RefSeq) carbohydrate-binding WSC (A)	-	hypothetical protein ACRE_062370 [Acremonium chrysogenum ATCC 11550]	WSC domain-containing protein OS=Acremonium chrysogenum (strain ATCC 11550 / CBS 779.69 / DSM 880 / JCM 23072 / IMI 49137) OX=857340 GN=ACRE_062370 PE=4 SV=1	KFH43026.1|59.33|327|116|17|27|340|28|350|2.90e-78|250|343|355|hypothetical protein ACRE_062370 [Acremonium chrysogenum ATCC 11550]|*|GO:0016021(integral component of membrane);|*
Tro006965	0.100947	0.0911654	0.0375358	0.07132	0.039396		Superscaffold7	316168	317046	PF03443;Glycosyl hydrolase family 61	no KO assigned | (RefSeq) hypothetical protein (A)	Cellulose-growth-specific protein OS=Agaricus bisporus OX=5341 GN=cel1 PE=3 SV=1	hypothetical protein E8E14_013074 [Neopestalotiopsis sp. 37M]	Uncharacterized protein OS=Bionectria ochroleuca OX=29856 GN=BN869_000012169_1 PE=3 SV=1	KAF3024923.1|78.86|246|52|0|1|246|1|246|2.66e-144|410|247|257|hypothetical protein E8E14_013074 [Neopestalotiopsis sp. 37M]|*|*|*
Tro007017	3.62664	0.682804	1.80101	0.804196	4.28063		Superscaffold7	647374	647935	-	-	-	uncharacterized protein GMORB2_3130 [Geosmithia morbida]	-	XP_035318981.1|47.27|110|56|2|1|110|1|108|6.39e-28|105|111|108|uncharacterized protein GMORB2_3130 [Geosmithia morbida]|*|*|*
Tro007177	696.04	546.597	646.191	592.773	782.197		Superscaffold7	1375868	1377089	-	-	-	-	-	-
Tro007187	2.05152	0.408469	0.343102	0.753099	0.888992		Superscaffold7	1400537	1401207	PF00959;Phage lysozyme	K01185 lysozyme [EC:3.2.1.17] | (RefSeq) lysozyme (A)	-	lysozyme [Verticillium alfalfae VaMs.102]	Uncharacterized protein OS=Bionectria ochroleuca OX=29856 GN=BN869_000004482_1 PE=3 SV=1	XP_003000101.1|71.43|182|52|0|2|183|6|187|6.96e-89|265|184|187|lysozyme [Verticillium alfalfae VaMs.102]|GO:0016998(cell wall macromolecule catabolic process);GO:0019835(cytolysis);GO:0009253(peptidoglycan catabolic process);|GO:0030430(host cell cytoplasm);|GO:0003796(lysozyme activity);
Tro007484	282.063	0.683003	32.0953	2.51489	494.642		Superscaffold7	2547824	2548273	-	no KO assigned | (RefSeq) Kazal domain-containing protein (A)	-	hypothetical protein CP533_1351 [Ophiocordyceps camponoti-saundersi (nom. inval.)]	Uncharacterized protein OS=Ophiocordyceps sp. &apos;camponoti-saundersi&apos; OX=2039874 GN=CP533_1351 PE=4 SV=1	RDA91947.1|55.08|118|45|8|21|136|20|131|3.00e-39|136|150|146|hypothetical protein CP533_1351 [Ophiocordyceps camponoti-saundersi (nom. inval.)]|*|*|*
Tro007493	0.0870328	0	0.0972896	0	0.189384		Superscaffold7	2579447	2580368	-	no KO assigned | (RefSeq) hypothetical protein (A)	-	hypothetical protein BDV98DRAFT_579157 [Pterula gracilis]	Uncharacterized protein OS=Bionectria ochroleuca OX=29856 GN=BN869_000008725_1 PE=4 SV=1	TFL07902.1|61.13|247|87|9|1|242|1|243|1.66e-99|296|244|244|hypothetical protein BDV98DRAFT_579157 [Pterula gracilis]|*|*|*
Tro007496	0.0915567	0	2.50882	0	0.0264874		Superscaffold7	2589440	2590162	-	no KO assigned | (RefSeq) predicted protein (A)	Secreted thaumatin-like protein calA OS=Emericella nidulans (strain FGSC A4 / ATCC 38163 / CBS 112.46 / NRRL 194 / M139) OX=227321 GN=calA PE=2 SV=1	hypothetical protein ACRE_006710 [Acremonium chrysogenum ATCC 11550]	Uncharacterized protein OS=Acremonium chrysogenum (strain ATCC 11550 / CBS 779.69 / DSM 880 / JCM 23072 / IMI 49137) OX=857340 GN=ACRE_006710 PE=4 SV=1	KFH48422.1|65.78|225|72|5|8|230|5|226|8.11e-102|302|241|235|hypothetical protein ACRE_006710 [Acremonium chrysogenum ATCC 11550]|*|*|*
Tro007497	0.924233	1.54251	2.86763	1.16502	0.759296		Superscaffold7	2593369	2594235	-	no KO assigned | (GenBank) putative candidate effector 5 protein (A)	-	hypothetical protein ACRE_006700 [Acremonium chrysogenum ATCC 11550]	Uncharacterized protein OS=Acremonium chrysogenum (strain ATCC 11550 / CBS 779.69 / DSM 880 / JCM 23072 / IMI 49137) OX=857340 GN=ACRE_006700 PE=4 SV=1	KFH48517.1|67.19|256|77|7|1|255|1|250|8.68e-123|356|256|250|hypothetical protein ACRE_006700 [Acremonium chrysogenum ATCC 11550]|*|*|*
Tro007531	0.780903	27.3884	8.88127	58.239	3.32107		Superscaffold8	12235	12657	PF01097;Arthropod defensin	no KO assigned | (RefSeq) arthropod defensin domain-containing protein (A)	-	uncharacterized protein E0L32_010575 [Phialemoniopsis curvata]	Uncharacterized protein OS=Phialemoniopsis curvata OX=1093900 GN=E0L32_010575 PE=4 SV=1	XP_030989494.1|45.93|135|51|22|1|116|1|132|8.42e-28|105|118|133|uncharacterized protein E0L32_010575 [Phialemoniopsis curvata]|*|*|*
Tro007595	222.84	225.041	159.907	454.09	17.7879		Superscaffold8	267335	268504	-	no KO assigned | (GenBank) hypothetical protein (A)	-	putative cytochrome p450 protein [Daldinia childiae]	Uncharacterized protein OS=Hypoxylon sp. EC38 OX=1001937 GN=K449DRAFT_470336 PE=4 SV=1	XP_033440774.1|43.59|156|82|6|28|182|30|180|1.12e-33|125|195|187|putative cytochrome p450 protein [Daldinia childiae]|*|*|*
Tro007709	656.132	966.008	1149.58	531.503	268.858		Superscaffold8	690210	691984	PF01965;DJ-1/PfpI family	no KO assigned | (RefSeq) Uncharacterized protein (A)	Isonitrile hydratase-like protein xanA OS=Neosartorya fumigata (strain ATCC MYA-4609 / Af293 / CBS 101355 / FGSC A1100) OX=330879 GN=xanA PE=2 SV=1	hypothetical protein FDECE_1932 [Fusarium decemcellulare]	DJ-1_PfpI domain-containing protein OS=Pseudallescheria apiosperma OX=563466 GN=SAPIO_CDS5716 PE=4 SV=1	KAF5011992.1|67.23|235|74|3|20|251|16|250|4.07e-120|349|252|250|hypothetical protein FDECE_1932 [Fusarium decemcellulare]|*|*|*
Tro007951	338.822	149.987	270.724	187.818	269.796		Superscaffold8	1692356	1694766	PF00722;Glycosyl hydrolases family 16	no KO assigned | (RefSeq) murein transglycosylase (A)	Probable glycosidase crf2 OS=Neosartorya fumigata (strain ATCC MYA-4609 / Af293 / CBS 101355 / FGSC A1100) OX=330879 GN=crf2 PE=1 SV=1	Glycosyl hydrolases family 16 [Geosmithia morbida]	Glycosidase OS=Bionectria ochroleuca OX=29856 GN=BN869_000005205_1 PE=3 SV=1	XP_035318455.1|60.48|458|151|30|1|454|1|432|1.59e-182|523|455|432|Glycosyl hydrolases family 16 [Geosmithia morbida]|*|*|*
Tro007982	17.3104	10.8001	22.5951	11.6873	27.9915		Superscaffold8	1792232	1795917	PF05572;Pregnancy-associated plasma protein-A	no KO assigned | (GenBank) putative metalloprotease 1 protein (A)	Extracellular metalloprotease PODANS_2_14170 OS=Podospora anserina (strain S / ATCC MYA-4624 / DSM 980 / FGSC 10383) OX=515849 GN=Pa_2_14170 PE=3 SV=1	Extracellular metalloprotease-like protein [Acremonium chrysogenum ATCC 11550]	Extracellular metalloprotease-like protein OS=Acremonium chrysogenum (strain ATCC 11550 / CBS 779.69 / DSM 880 / JCM 23072 / IMI 49137) OX=857340 GN=ACRE_068640 PE=3 SV=1	KFH42400.1|67.63|278|87|3|1|278|1|275|2.81e-140|402|279|275|Extracellular metalloprotease-like protein [Acremonium chrysogenum ATCC 11550]|*|*|GO:0008237(metallopeptidase activity);GO:0008237(metallopeptidase activity);
Tro008120	210.536	210.928	89.0732	79.8912	457.376		Superscaffold9	4245	5202	-	no KO assigned | (RefSeq) hypothetical protein (A)	-	hypothetical protein CDD83_10690 [Cordyceps sp. RAO-2017]	Uncharacterized protein OS=Cordyceps sp. RAO-2017 OX=2004951 GN=CDD83_10690 PE=4 SV=1	PHH86121.1|59.57|188|75|1|10|197|8|194|7.26e-83|251|200|195|hypothetical protein CDD83_10690 [Cordyceps sp. RAO-2017]|*|*|*
Tro008127	17.9576	0.0582225	0.489027	0.0126499	0.359655		Superscaffold9	20559	21278	-	no KO assigned | (RefSeq) muramidase (A)	-	hypothetical protein DL769_009669 [Monosporascus sp. CRB-8-3]	Uncharacterized protein OS=Monosporascus sp. CRB-8-3 OX=2211644 GN=DL769_009669 PE=4 SV=1	RYP57133.1|74.57|232|55|4|7|238|10|237|1.97e-121|352|240|237|hypothetical protein DL769_009669 [Monosporascus sp. CRB-8-3]|*|*|*
Tro008307	74.1391	55.9186	52.3335	25.3497	47.3523		Superscaffold9	675144	676108	-	no KO assigned | (GenBank) hypothetical protein (A)	-	uncharacterized protein GMORB2_3495 [Geosmithia morbida]	Uncharacterized protein OS=Bionectria ochroleuca OX=29856 GN=BN869_000010364_1 PE=4 SV=1	XP_035318736.1|49.14|291|116|32|19|301|17|283|2.67e-79|249|303|299|uncharacterized protein GMORB2_3495 [Geosmithia morbida]|*|*|*
Tro008316	2.52309	15.57	3.07499	4.90152	0.359026		Superscaffold9	692165	693559	PF01522;Polysaccharide deacetylase|PF00187;Chitin recognition protein	no KO assigned | (RefSeq) hypothetical protein (A)	Chitin deacetylase ARB_04768 OS=Arthroderma benhamiae (strain ATCC MYA-4681 / CBS 112371) OX=663331 GN=ARB_04768 PE=3 SV=1	hypothetical protein FSARC_8654 [Fusarium sarcochroum]	Uncharacterized protein OS=Fusarium oxysporum f. sp. raphani 54005 OX=1089458 GN=FOQG_18110 PE=4 SV=1	KAF4963323.1|56.39|305|115|18|65|351|37|341|8.28e-127|380|370|481|hypothetical protein FSARC_8654 [Fusarium sarcochroum]|*|*|*
Tro008487	2.88346	3.76491	3.24364	2.05795	4.81387		Superscaffold9	1313630	1314385	PF01464;Transglycosylase SLT domain	no KO assigned | (RefSeq) extracellular soluble lytic transglycosylase (A)	-	SPBc2 prophage-derived uncharacterized transglycosylase-like protein [Acremonium chrysogenum ATCC 11550]	SPBc2 prophage-derived uncharacterized transglycosylase-like protein OS=Acremonium chrysogenum (strain ATCC 11550 / CBS 779.69 / DSM 880 / JCM 23072 / IMI 49137) OX=857340 GN=ACRE_087150 PE=4 SV=1	KFH40595.1|75.82|244|57|2|10|251|8|251|4.81e-140|400|252|251|SPBc2 prophage-derived uncharacterized transglycosylase-like protein [Acremonium chrysogenum ATCC 11550]|*|*|*
Tro008567	0.658079	0.315186	0.150771	0.146067	1.31819		Superscaffold9	1623212	1624154	PF03443;Glycosyl hydrolase family 61	no KO assigned | (RefSeq) hypothetical protein (A)	Probable endo-beta-1,4-glucanase D OS=Aspergillus terreus (strain NIH 2624 / FGSC A1156) OX=341663 GN=eglD PE=3 SV=1	endo-beta-1,4-glucanase D-like protein [Acremonium chrysogenum ATCC 11550]	Endo-beta-1,4-glucanase D-like protein OS=Acremonium chrysogenum (strain ATCC 11550 / CBS 779.69 / DSM 880 / JCM 23072 / IMI 49137) OX=857340 GN=ACRE_082740 PE=3 SV=1	KFH41012.1|63.28|256|68|26|1|256|1|230|2.57e-108|319|257|230|endo-beta-1,4-glucanase D-like protein [Acremonium chrysogenum ATCC 11550]|*|GO:0005576(extracellular region);|*
Tro008579	2036.6	9759.61	3560.63	6349.69	6614.25		Superscaffold9	1657598	1658307	PF07249;Cerato-platanin	no KO assigned | (RefSeq) hypothetical protein (A)	Protein SnodProt1 OS=Phaeosphaeria nodorum (strain SN15 / ATCC MYA-4574 / FGSC 10173) OX=321614 GN=SNOG_13722 PE=2 SV=1	Protein SnodProt1 [Hirsutella minnesotensis 3608]	Protein SnodProt1 OS=Hirsutella minnesotensis 3608 OX=1043627 GN=HIM_03782 PE=3 SV=1	KJZ76905.1|60.87|138|53|1|1|137|1|138|2.84e-56|179|138|138|Protein SnodProt1 [Hirsutella minnesotensis 3608]|*|GO:0005576(extracellular region);|*
Tro008649	181.953	0.0839178	2.21128	0.204781	0.550304		Superscaffold9	1906091	1906767	-	no KO assigned | (RefSeq) hypothetical protein (A)	-	hypothetical protein ACRE_022480 [Acremonium chrysogenum ATCC 11550]	Uncharacterized protein OS=Acremonium chrysogenum (strain ATCC 11550 / CBS 779.69 / DSM 880 / JCM 23072 / IMI 49137) OX=857340 GN=ACRE_022480 PE=4 SV=1	KFH46955.1|43.75|96|45|9|1|87|1|96|1.43e-18|80.1|88|96|hypothetical protein ACRE_022480 [Acremonium chrysogenum ATCC 11550]|*|*|*
Tro008671	6.09663	6.71821	3.29674	4.01615	2.47079		Superscaffold9	1999711	2000331	-	no KO assigned | (RefSeq) uncharacterized protein (A)	-	uncharacterized protein TRUGW13939_00012 [Talaromyces rugulosus]	Uncharacterized protein OS=Talaromyces islandicus OX=28573 GN=PISL3812_07033 PE=4 SV=1	XP_035339120.1|65.20|204|67|4|3|206|6|205|7.01e-92|274|207|205|uncharacterized protein TRUGW13939_00012 [Talaromyces rugulosus]|*|*|*
Tro000585	20.1099	15.1001	13.5681	9.14674	16.5103		Superscaffold1	2289612	2291426	-	no KO assigned | (RefSeq) hypothetical protein (A)	Pathogenicity cluster 5 protein d OS=Colletotrichum graminicola (strain M1.001 / M2 / FGSC 10212) OX=645133 GN=CLU5d PE=2 SV=1	hypothetical protein S40293_09919 [Stachybotrys chartarum IBT 40293]	Uncharacterized protein OS=Hypocrea jecorina (strain QM6a) OX=431241 GN=TRIREDRAFT_79244 PE=4 SV=1	KFA49477.1|68.92|518|138|23|1|517|1|496|1.81e-123|377|518|496|hypothetical protein S40293_09919 [Stachybotrys chartarum IBT 40293]|*|*|*
Tro001528	2.50997	0.0887653	1.45287	0.325179	11.6157		Superscaffold2	53780	54160	-	no KO assigned | (RefSeq) hypothetical protein (A)	-	hypothetical protein BDZ94DRAFT_1254337 [Lepista nuda]	Uncharacterized protein (Fragment) OS=Exidia glandulosa HHB12029 OX=1314781 GN=EXIGLDRAFT_761631 PE=4 SV=1	KAF9465348.1|63.16|95|33|2|1|93|1|95|6.06e-40|134|94|95|hypothetical protein BDZ94DRAFT_1254337 [Lepista nuda]|*|*|*
Tro002523	0.199481	0.431414	0.864345	0.483784	0.599209		Superscaffold2	3760268	3761354	-	-	-	hypothetical protein FALBO_2505 [Fusarium albosuccineum]	-	KAF4470587.1|37.08|89|50|6|1|84|1|88|6.16e-13|66.2|103|91|hypothetical protein FALBO_2505 [Fusarium albosuccineum]|*|*|*
Tro002540	194.611	29.5764	113.48	48.6435	288.364		Superscaffold2	3814389	3815317	-	no KO assigned | (RefSeq) hypothetical protein (A)	-	hypothetical protein ACRE_000790 [Acremonium chrysogenum ATCC 11550]	Uncharacterized protein OS=Acremonium chrysogenum (strain ATCC 11550 / CBS 779.69 / DSM 880 / JCM 23072 / IMI 49137) OX=857340 GN=ACRE_000790 PE=4 SV=1	KFH48965.1|66.14|127|43|0|1|127|1|127|5.15e-61|190|128|127|hypothetical protein ACRE_000790 [Acremonium chrysogenum ATCC 11550]|*|*|*
Tro003637	0	0.139863	0.0242244	0	0.115673		Superscaffold3	3180415	3180846	-	-	-	hypothetical protein GLRG_07677 [Colletotrichum graminicola M1.001]	Uncharacterized protein OS=Colletotrichum graminicola (strain M1.001 / M2 / FGSC 10212) OX=645133 GN=GLRG_07677 PE=4 SV=1	XP_008096427.1|45.83|48|22|4|75|118|51|98|2.61e-07|53.1|121|120|hypothetical protein GLRG_07677 [Colletotrichum graminicola M1.001]|*|*|*
Tro003920	115.053	2.67279	58.3126	9.57459	181.06		Superscaffold3	4266702	4267467	PF08881;CVNH domain	no KO assigned | (RefSeq) hypothetical protein (A)	-	hypothetical protein ACRE_070930 [Acremonium chrysogenum ATCC 11550]	CVNH domain-containing protein OS=Acremonium chrysogenum (strain ATCC 11550 / CBS 779.69 / DSM 880 / JCM 23072 / IMI 49137) OX=857340 GN=ACRE_070930 PE=4 SV=1	KFH42160.1|40.77|130|73|4|48|174|53|181|2.84e-25|104|196|202|hypothetical protein ACRE_070930 [Acremonium chrysogenum ATCC 11550]|*|*|*
Tro005013	47.5772	2.55628	7.8793	1.88161	16.9174		Superscaffold4	3992531	3992830	-	no KO assigned | (RefSeq) hypothetical protein (A)	-	hypothetical protein ACRE_066370 [Acremonium chrysogenum ATCC 11550]	Uncharacterized protein OS=Acremonium chrysogenum (strain ATCC 11550 / CBS 779.69 / DSM 880 / JCM 23072 / IMI 49137) OX=857340 GN=ACRE_066370 PE=4 SV=1	KFH42642.1|47.06|85|42|3|15|98|25|107|5.40e-17|77.0|100|111|hypothetical protein ACRE_066370 [Acremonium chrysogenum ATCC 11550]|*|*|*
Tro005128	8.11082	47.8033	40.826	64.2605	39.0578		Superscaffold5	151879	152920	-	no KO assigned | (GenBank) hypothetical protein (A)	-	hypothetical protein GLRG_01885 [Colletotrichum graminicola M1.001]	Uncharacterized protein OS=Colletotrichum graminicola (strain M1.001 / M2 / FGSC 10212) OX=645133 GN=GLRG_01885 PE=4 SV=1	XP_008091410.1|39.08|174|99|7|1|169|1|172|1.95e-26|106|181|182|hypothetical protein GLRG_01885 [Colletotrichum graminicola M1.001]|*|*|*
Tro005228	30.417	20.3244	30.1003	13.6289	65.3292		Superscaffold5	482774	483058	-	no KO assigned | (RefSeq) hypothetical protein (A)	-	hypothetical protein FSARC_7232 [Fusarium sarcochroum]	Uncharacterized protein OS=Fusarium mangiferae OX=192010 GN=FMAN_03761 PE=4 SV=1	KAF4964887.1|68.49|73|19|4|1|71|1|71|1.74e-22|88.6|72|71|hypothetical protein FSARC_7232 [Fusarium sarcochroum]|*|*|*
Tro005643	0.127982	0.0325754	0.0339291	0.085517	0.488175		Superscaffold5	2121007	2121644	-	no KO assigned | (RefSeq) hypothetical protein (A)	Biotrophy-associated secreted protein 2 OS=Magnaporthe oryzae (strain 70-15 / ATCC MYA-4617 / FGSC 8958) OX=242507 GN=BAS2 PE=2 SV=1	hypothetical protein Golomagni_08064 [Golovinomyces magnicellulatus]	Uncharacterized protein OS=Golovinomyces magnicellulatus OX=62714 GN=Golomagni_08064 PE=4 SV=1	TQS31647.1|78.79|165|33|2|8|170|14|178|5.85e-72|221|174|180|hypothetical protein Golomagni_08064 [Golovinomyces magnicellulatus]|*|*|*
Tro006104	13.0716	142.549	72.8764	52.5001	6.85768		Superscaffold6	251782	252345	-	no KO assigned | (RefSeq) hypothetical protein (A)	-	hypothetical protein OOU_Y34scaffold00126g54 [Pyricularia oryzae Y34]	Uncharacterized protein OS=Magnaporthe oryzae OX=318829 GN=PoMZ_11213 PE=4 SV=1	ELQ43851.1|46.05|76|36|5|1|71|1|76|1.82e-11|60.8|72|76|hypothetical protein OOU_Y34scaffold00126g54 [Pyricularia oryzae Y34]|*|*|*
Tro006983	234.241	33.3679	1015.22	58.3801	21.0823		Superscaffold7	383530	383894	-	no KO assigned | (RefSeq) hypothetical protein (A)	-	hypothetical protein FPSE_07350 [Fusarium pseudograminearum CS3096]	Uncharacterized protein OS=Fusarium pseudograminearum (strain CS3096) OX=1028729 GN=FPSE_07350 PE=4 SV=1	XP_009258743.1|49.25|67|32|2|24|88|22|88|1.39e-17|77.4|89|88|hypothetical protein FPSE_07350 [Fusarium pseudograminearum CS3096]|*|*|*
Tro008219	3.48794	1.9152	15.3452	2.69239	0.331767		Superscaffold9	382034	382978	-	no KO assigned | (RefSeq) hypothetical protein (A)	-	hypothetical protein FOC1_g10011969 [Fusarium oxysporum f. sp. cubense race 1]	Uncharacterized protein OS=Fusarium oxysporum f. sp. cubense (strain race 1) OX=1229664 GN=FOC1_g10011969 PE=4 SV=1	ENH69613.1|45.41|218|102|17|1|211|2|209|1.45e-42|156|315|315|hypothetical protein FOC1_g10011969 [Fusarium oxysporum f. sp. cubense race 1]|*|*|*
Tro000481	4.37447	0.0118415	2.25387	0.0348924	7.55998		Superscaffold1	1888062	1890215	-	-	-	-	-	-
Tro000586	122.666	64.5801	116.528	76.9068	132.494		Superscaffold1	2293318	2294689	PF02265;S1/P1 Nuclease	no KO assigned | (RefSeq) nuclease S1 (A)	Nuclease S1 OS=Aspergillus oryzae (strain ATCC 42149 / RIB 40) OX=510516 GN=nucS PE=1 SV=2	Nuclease S1-like protein [Acremonium chrysogenum ATCC 11550]	Nuclease S1-like protein OS=Acremonium chrysogenum (strain ATCC 11550 / CBS 779.69 / DSM 880 / JCM 23072 / IMI 49137) OX=857340 GN=ACRE_026140 PE=3 SV=1	KFH46542.1|78.22|303|64|2|1|303|1|301|1.33e-183|514|304|301|Nuclease S1-like protein [Acremonium chrysogenum ATCC 11550]|GO:0006308(DNA catabolic process);|*|GO:0004519(endonuclease activity);GO:0046872(metal ion binding);GO:0003676(nucleic acid binding);
Tro000597	346.695	182.427	223.454	181.349	309.55		Superscaffold1	2338476	2340488	-	no KO assigned | (RefSeq) hypothetical protein (A)	-	Uncharacterized protein TPAR_07245, partial [Tolypocladium paradoxum]	Uncharacterized protein (Fragment) OS=Tolypocladium paradoxum OX=94208 GN=TPAR_07245 PE=4 SV=1	POR32545.1|46.24|346|165|21|1|340|74|404|6.86e-92|287|341|408|Uncharacterized protein TPAR_07245, partial [Tolypocladium paradoxum]|*|GO:0016021(integral component of membrane);|*
Tro000988	52.88	47.4924	40.6493	55.6899	41.6632		Superscaffold1	4103429	4105122	PF00226;DnaJ domain|PF13432;Tetratricopeptide repeat|PF13181;Tetratricopeptide repeat	K09523 DnaJ homolog subfamily C member 3 | (RefSeq) DnaJ and TPR domain-containing protein (A)	DnaJ homolog subfamily C member 7 homolog OS=Schizosaccharomyces pombe (strain 972 / ATCC 24843) OX=284812 GN=SPBC543.02c PE=4 SV=1	DnaJ subfamily C member-like protein [Acremonium chrysogenum ATCC 11550]	DnaJ subfamily C member-like protein OS=Acremonium chrysogenum (strain ATCC 11550 / CBS 779.69 / DSM 880 / JCM 23072 / IMI 49137) OX=857340 GN=ACRE_063520 PE=4 SV=1	KFH42922.1|69.60|500|143|9|7|503|7|500|1.55e-241|680|540|533|DnaJ subfamily C member-like protein [Acremonium chrysogenum ATCC 11550]|*|*|*
Tro000995	232.618	196.116	296.094	226.959	206.415		Superscaffold1	4130800	4131877	PF00545;ribonuclease	no KO assigned | (RefSeq) ribonuclease/ribotoxin (A)	Extracellular guanyl-specific ribonuclease ARB_00194 OS=Arthroderma benhamiae (strain ATCC MYA-4681 / CBS 112371) OX=663331 GN=ARB_00194 PE=1 SV=1	Guanyl-specific ribonuclease F1-like protein [Acremonium chrysogenum ATCC 11550]	Ribonuclease T(1) OS=Bionectria ochroleuca OX=29856 GN=BN869_000000463_1 PE=4 SV=1	KFH41950.1|67.67|133|41|2|1|131|1|133|2.32e-55|176|133|133|Guanyl-specific ribonuclease F1-like protein [Acremonium chrysogenum ATCC 11550]|*|*|GO:0004521(endoribonuclease activity);GO:0016829(lyase activity);GO:0003723(RNA binding);
Tro001025	28.3853	23.4727	60.0682	22.0648	46.8385		Superscaffold1	4245592	4247240	PF00719;Inorganic pyrophosphatase	K01507 inorganic pyrophosphatase [EC:3.6.1.1] | (RefSeq) inorganic diphosphatase (A)	Inorganic pyrophosphatase OS=Yarrowia lipolytica (strain CLIB 122 / E 150) OX=284591 GN=IPP1 PE=3 SV=1	hypothetical protein VHEMI00868 [Torrubiella hemipterigena]	Inorganic diphosphatase OS=Torrubiella hemipterigena OX=1531966 GN=VHEMI00868 PE=3 SV=1	CEJ80697.1|62.75|306|101|13|21|313|16|321|8.29e-147|422|319|321|hypothetical protein VHEMI00868 [Torrubiella hemipterigena]|GO:0006796(phosphate-containing compound metabolic process);|GO:0005737(cytoplasm);|GO:0004427(inorganic diphosphatase activity);GO:0000287(magnesium ion binding);
Tro001129	65.4035	61.3797	55.0341	59.8545	63.7593		Superscaffold1	4655178	4657051	PF03452;Anp1	K05529 mannan polymerase complexes MNN9 subunit [EC:2.4.1.232] | (RefSeq) glycosyltransferase family 62 (A)	Mannan polymerase complex subunit MNN9 OS=Candida albicans (strain SC5314 / ATCC MYA-2876) OX=237561 GN=MNN9 PE=3 SV=1	Mannan polymerase complexes subunit-like protein [Acremonium chrysogenum ATCC 11550]	Mannan polymerase complexes subunit-like protein OS=Acremonium chrysogenum (strain ATCC 11550 / CBS 779.69 / DSM 880 / JCM 23072 / IMI 49137) OX=857340 GN=ACRE_012120 PE=4 SV=1	KFH47989.1|81.82|374|67|1|1|374|1|373|3.67e-226|628|375|373|Mannan polymerase complexes subunit-like protein [Acremonium chrysogenum ATCC 11550]|GO:0006487(protein N-linked glycosylation);|GO:0005801(cis-Golgi network);GO:0000136(mannan polymerase complex);|GO:0000009(alpha-1,6-mannosyltransferase activity);
Tro001166	39.8481	43.1756	30.5103	48.2555	29.591		Superscaffold1	4770807	4772605	PF00226;DnaJ domain	no KO assigned | (RefSeq) hypothetical protein (A)	Uncharacterized J domain-containing protein C2E1P5.03 OS=Schizosaccharomyces pombe (strain 972 / ATCC 24843) OX=284812 GN=SPAC2E1P5.03 PE=3 SV=1	putative J domain-containing protein [Fusarium oxysporum f. sp. cubense]	Putative J domain-containing protein OS=Fusarium oxysporum f. sp. cubense OX=61366 GN=Focb16_v009293 PE=4 SV=1	TVY79853.1|67.43|436|117|25|1|435|1|412|5.74e-173|497|436|412|putative J domain-containing protein [Fusarium oxysporum f. sp. cubense]|*|GO:0016021(integral component of membrane);|*
Tro001289	234.881	190.224	147.94	217.268	195.911		Superscaffold1	5239749	5241952	PF00262;Calreticulin family	K08054 calnexin | (RefSeq) calnexin precursor (A)	Calnexin homolog ARB_00147 OS=Arthroderma benhamiae (strain ATCC MYA-4681 / CBS 112371) OX=663331 GN=ARB_00147 PE=3 SV=1	Calnexin-like protein [Acremonium chrysogenum ATCC 11550]	Calnexin-like protein OS=Acremonium chrysogenum (strain ATCC 11550 / CBS 779.69 / DSM 880 / JCM 23072 / IMI 49137) OX=857340 GN=ACRE_062620 PE=3 SV=1	KFH43003.1|81.25|576|91|17|1|571|1|564|1.58e-240|680|572|564|Calnexin-like protein [Acremonium chrysogenum ATCC 11550]|GO:0006457(protein folding);|GO:0005783(endoplasmic reticulum);GO:0016021(integral component of membrane);|GO:0005509(calcium ion binding);GO:0051082(unfolded protein binding);
Tro001292	28.1062	11.3103	23.1107	8.53566	36.8679		Superscaffold1	5248072	5249123	-	no KO assigned | (RefSeq) hypothetical protein (A)	-	hypothetical protein ACRE_062570 [Acremonium chrysogenum ATCC 11550]	Uncharacterized protein OS=Acremonium chrysogenum (strain ATCC 11550 / CBS 779.69 / DSM 880 / JCM 23072 / IMI 49137) OX=857340 GN=ACRE_062570 PE=4 SV=1	KFH42971.1|82.44|205|35|1|12|215|19|223|1.41e-116|346|312|329|hypothetical protein ACRE_062570 [Acremonium chrysogenum ATCC 11550]|*|*|*
Tro001574	201.59	243.338	167.143	265.965	111.893		Superscaffold2	195068	195761	-	no KO assigned | (RefSeq) hypothetical protein (A)	Extracellular serine-rich protein ARB_03024 OS=Arthroderma benhamiae (strain ATCC MYA-4681 / CBS 112371) OX=663331 GN=ARB_03024 PE=1 SV=1	hypothetical protein FIE12Z_7534 [Fusarium flagelliforme]	Uncharacterized protein OS=Fusarium fasciculatum OX=2594813 GN=FIE12Z_7534 PE=4 SV=1	RFN48205.1|49.08|218|90|21|1|216|1|199|2.45e-57|187|217|199|hypothetical protein FIE12Z_7534 [Fusarium flagelliforme]|*|*|*
Tro001611	303.163	528.261	322.042	504.583	217.019		Superscaffold2	351897	353465	-	no KO assigned | (RefSeq) hypothetical protein (A)	-	hypothetical protein ACRE_079250 [Acremonium chrysogenum ATCC 11550]	Uncharacterized protein OS=Acremonium chrysogenum (strain ATCC 11550 / CBS 779.69 / DSM 880 / JCM 23072 / IMI 49137) OX=857340 GN=ACRE_079250 PE=4 SV=1	KFH41368.1|63.64|132|47|1|1|131|1|132|1.15e-49|167|200|204|hypothetical protein ACRE_079250 [Acremonium chrysogenum ATCC 11550]|*|*|*
Tro001659	27.7874	57.207	41.5939	47.2414	32.1644		Superscaffold2	530503	531168	PF04099;Sybindin-like family	K20303 trafficking protein particle complex subunit 4 | (RefSeq) cis-golgi transport protein particle complex subunit (A)	Transport protein particle subunit trs23 OS=Schizosaccharomyces pombe (strain 972 / ATCC 24843) OX=284812 GN=trs23 PE=3 SV=1	hypothetical protein S7711_01250, partial [Stachybotrys chartarum IBT 7711]	Trafficking protein particle complex subunit (Fragment) OS=Stachybotrys chartarum (strain CBS 109288 / IBT 7711) OX=1280523 GN=S7711_01250 PE=3 SV=1	KEY68478.1|83.23|155|23|3|7|158|14|168|2.23e-88|262|159|168|hypothetical protein S7711_01250, partial [Stachybotrys chartarum IBT 7711]|GO:0006888(endoplasmic reticulum to Golgi vesicle-mediated transport);|GO:0005783(endoplasmic reticulum);GO:0005794(Golgi apparatus);GO:0030008(TRAPP complex);|*
Tro001906	40.0842	158.178	103.572	136.767	12.119		Superscaffold2	1437235	1438831	PF03198;Glucanosyltransferase	K22834 1,3-beta-glucanosyltransferase GAS3 [EC:2.4.1.-] | (GenBank) hypothetical protein (A)	1,3-beta-glucanosyltransferase gel2 OS=Neosartorya fumigata (strain CEA10 / CBS 144.89 / FGSC A1163) OX=451804 GN=gel2 PE=1 SV=1	1,3-beta-glucanosyltransferase-like protein [Acremonium chrysogenum ATCC 11550]	1,3-beta-glucanosyltransferase OS=Acremonium chrysogenum (strain ATCC 11550 / CBS 779.69 / DSM 880 / JCM 23072 / IMI 49137) OX=857340 GN=ACRE_058540 PE=3 SV=1	KFH43384.1|64.93|479|155|13|1|478|1|467|8.34e-219|617|479|467|1,3-beta-glucanosyltransferase-like protein [Acremonium chrysogenum ATCC 11550]|*|GO:0031225(anchored component of membrane);GO:0005886(plasma membrane);|GO:0016740(transferase activity);
Tro002001	111.746	166.778	114.54	159.683	96.8979		Superscaffold2	1743923	1745217	PF01105;emp24/gp25L/p24 family/GOLD	K20347 p24 family protein beta-1 | (RefSeq) emp24/gp25L/p24 family protein (A)	Endosomal protein P24B OS=Saccharomyces cerevisiae (strain ATCC 204508 / S288c) OX=559292 GN=EMP24 PE=1 SV=1	hypothetical protein CDV36_009336 [Fusarium kuroshium]	GOLD domain-containing protein OS=Bionectria ochroleuca OX=29856 GN=BN869_000003135_1 PE=3 SV=1	RMJ11020.1|83.25|197|32|1|8|204|8|203|4.96e-121|348|205|203|hypothetical protein CDV36_009336 [Fusarium kuroshium]|*|GO:0016021(integral component of membrane);|*
Tro002023	8.52333	12.9943	9.63707	127.221	9.9685		Superscaffold2	1804189	1805581	PF01328;Peroxidase, family 2	no KO assigned | (RefSeq) hypothetical protein (A)	Putative sterigmatocystin biosynthesis peroxidase stcC OS=Emericella nidulans (strain FGSC A4 / ATCC 38163 / CBS 112.46 / NRRL 194 / M139) OX=227321 GN=stcC PE=3 SV=2	hypothetical protein FNYG_09663 [Fusarium nygamai]	HEME_HALOPEROXIDASE domain-containing protein OS=Fusarium oxysporum f. sp. vasinfectum 25433 OX=1089449 GN=FOTG_09540 PE=4 SV=1	PNP77050.1|70.97|248|71|1|6|253|5|251|9.89e-127|366|255|252|hypothetical protein FNYG_09663 [Fusarium nygamai]|*|*|GO:0046872(metal ion binding);GO:0004601(peroxidase activity);
Tro002126	113.541	164.937	98.7102	173.345	146.502		Superscaffold2	2249199	2249742	-	no KO assigned | (RefSeq) hypothetical protein (A)	-	hypothetical protein ACRE_034140 [Acremonium chrysogenum ATCC 11550]	Uncharacterized protein OS=Acremonium chrysogenum (strain ATCC 11550 / CBS 779.69 / DSM 880 / JCM 23072 / IMI 49137) OX=857340 GN=ACRE_034140 PE=4 SV=1	KFH45809.1|55.17|174|57|21|6|158|7|180|1.01e-57|185|161|181|hypothetical protein ACRE_034140 [Acremonium chrysogenum ATCC 11550]|*|*|*
Tro002133	410.943	310.73	339.427	370.069	313.345		Superscaffold2	2273267	2274881	PF13848;Thioredoxin-like domain|PF00085;Thioredoxin|PF00085;Thioredoxin	K09580 protein disulfide-isomerase A1 [EC:5.3.4.1] | (RefSeq) protein disulfide-isomerase (A)	Protein disulfide-isomerase OS=Humicola insolens OX=34413 PE=1 SV=1	Protein disulfide-isomerase-like protein [Acremonium chrysogenum ATCC 11550]	Protein disulfide-isomerase OS=Acremonium chrysogenum (strain ATCC 11550 / CBS 779.69 / DSM 880 / JCM 23072 / IMI 49137) OX=857340 GN=ACRE_047260 PE=3 SV=1	KFH44499.1|82.13|498|85|4|1|495|1|497|8.67e-303|832|496|497|Protein disulfide-isomerase-like protein [Acremonium chrysogenum ATCC 11550]|*|GO:0005788(endoplasmic reticulum lumen);|GO:0003756(protein disulfide isomerase activity);
Tro002170	1169.45	278.07	569.19	725.283	659.959		Superscaffold2	2401862	2404041	-	-	-	-	-	-
Tro002677	1.62989	10.7548	4.4417	9.90027	0.228078		Superscaffold2	4344632	4345465	PF03067;Lytic polysaccharide mono-oxygenase, cellulose-degrading	no KO assigned | (RefSeq) hypothetical protein (A)	-	hypothetical protein FHETE_7465 [Fusarium heterosporum]	Chitin-binding type-4 domain-containing protein (Fragment) OS=Fusarium longipes OX=694270 GN=FLONG3_3638 PE=4 SV=1	KAF5663518.1|68.66|201|60|3|1|198|1|201|3.19e-95|290|278|313|hypothetical protein FHETE_7465 [Fusarium heterosporum]|*|*|*
Tro002954	39.9537	21.3081	29.5347	22.9176	25.5725		Superscaffold3	618847	619288	-	-	-	-	-	-
Tro003405	0.838551	0.235968	0.807436	0.491754	1.85237		Superscaffold3	2315912	2317477	-	no KO assigned | (RefSeq) hypothetical protein (A)	-	hypothetical protein VHEMI09605 [Torrubiella hemipterigena]	Uncharacterized protein OS=Torrubiella hemipterigena OX=1531966 GN=VHEMI09605 PE=4 SV=1	CEJ94049.1|31.67|120|67|15|355|468|105|215|5.50e-09|65.1|522|241|hypothetical protein VHEMI09605 [Torrubiella hemipterigena]|*|*|*
Tro003406	75.6153	68.3473	73.3919	71.9657	86.0269		Superscaffold3	2317589	2319335	PF09451;Autophagy-related protein 27	K21141 autophagy-related protein 27 | (GenBank) hypothetical protein (A)	Autophagy-related protein 27 OS=Gibberella zeae (strain PH-1 / ATCC MYA-4620 / FGSC 9075 / NRRL 31084) OX=229533 GN=ATG27 PE=3 SV=1	Autophagy-like protein 27 [Tolypocladium ophioglossoides CBS 100239]	Autophagy-related protein 27 OS=Tolypocladium ophioglossoides CBS 100239 OX=1163406 GN=TOPH_00837 PE=3 SV=1	KND94241.1|67.45|341|105|6|10|345|11|350|1.74e-162|464|346|350|Autophagy-like protein 27 [Tolypocladium ophioglossoides CBS 100239]|*|GO:0030659(cytoplasmic vesicle membrane);GO:0000139(Golgi membrane);GO:0016021(integral component of membrane);GO:0031966(mitochondrial membrane);|*
Tro003714	0.6456	0.186508	0.442645	0.104547	0.0785471		Superscaffold3	3470411	3471372	PF00188;Cysteine-rich secretory protein family	no KO assigned | (RefSeq) hypothetical protein (A)	Fruiting body protein SC7 OS=Schizophyllum commune OX=5334 GN=SC7 PE=2 SV=1	CAP domain-containing protein, partial [Microdochium bolleyi]	CAP domain-containing protein (Fragment) OS=Microdochium bolleyi OX=196109 GN=Micbo1qcDRAFT_97266 PE=4 SV=1	KXJ87024.1|62.88|132|40|9|85|207|1|132|6.31e-51|168|211|132|CAP domain-containing protein, partial [Microdochium bolleyi]|*|*|*
Tro003741	78.6563	165.27	100.812	124.329	89.7168		Superscaffold3	3605178	3605852	PF13202;EF hand	no KO assigned | (RefSeq) hypothetical protein (A)	Uncharacterized calcium-binding protein C613.03 OS=Schizosaccharomyces pombe (strain 972 / ATCC 24843) OX=284812 GN=SPCC613.03 PE=3 SV=1	secretory pathway protein [Colletotrichum sojae]	Putative calcium-binding protein OS=Colletotrichum orbiculare (strain 104-T / ATCC 96160 / CBS 514.97 / LARS 414 / MAFF 240422) OX=1213857 GN=Cob_04151 PE=4 SV=1	KAF6810585.1|72.96|196|50|3|5|200|7|199|3.73e-101|297|203|200|secretory pathway protein [Colletotrichum sojae]|*|*|*
Tro003952	96.6184	121.043	400.38	120.849	213.558		Superscaffold3	4364482	4365171	-	no KO assigned | (RefSeq) phosphoglycerate mutase family protein, putative (A)	-	hypothetical protein APUU_30148A [Aspergillus puulaauensis]	Uncharacterized protein OS=Aspergillus calidoustus OX=454130 GN=ASPCAL11323 PE=4 SV=1	BCS21923.1|77.42|155|34|1|19|172|19|173|5.87e-89|264|174|173|hypothetical protein APUU_30148A [Aspergillus puulaauensis]|*|*|*
Tro004104	24.8749	146.795	28.7422	51.6832	7.40823		Superscaffold4	450999	452363	PF05730;CFEM domain	no KO assigned | (RefSeq) CFEM domain-containing protein (A)	-	hypothetical protein ACRE_053420 [Acremonium chrysogenum ATCC 11550]	CFEM domain-containing protein OS=Acremonium chrysogenum (strain ATCC 11550 / CBS 779.69 / DSM 880 / JCM 23072 / IMI 49137) OX=857340 GN=ACRE_053420 PE=3 SV=1	KFH43899.1|46.34|82|43|1|20|100|18|99|1.44e-16|79.7|171|156|hypothetical protein ACRE_053420 [Acremonium chrysogenum ATCC 11550]|*|GO:0031225(anchored component of membrane);GO:0005618(cell wall);GO:0016021(integral component of membrane);|*
Tro004172	43.5198	74.5295	37.7529	70.655	33.781		Superscaffold4	670530	671944	PF00226;DnaJ domain|PF01556;DnaJ C terminal domain|PF00684;DnaJ central domain	K14002 DnaJ-related protein SCJ1 | (RefSeq) DnaJ domain-containing protein (A)	DnaJ-related protein SCJ1 OS=Saccharomyces cerevisiae (strain ATCC 204508 / S288c) OX=559292 GN=SCJ1 PE=1 SV=2	hypothetical protein I1G_00003984 [Pochonia chlamydosporia 123]	Uncharacterized protein OS=Pochonia chlamydosporia 123 OX=1052797 GN=I1G_00003984 PE=4 SV=1	RZR58930.1|72.79|408|109|2|9|416|8|413|1.37e-237|660|417|413|hypothetical protein I1G_00003984 [Pochonia chlamydosporia 123]|GO:0006457(protein folding);|*|GO:0030544(Hsp70 protein binding);GO:0046872(metal ion binding);GO:0051082(unfolded protein binding);
Tro004271	327.973	396.98	219.418	453.731	177.516		Superscaffold4	1044882	1047103	PF00012;Hsp70 protein	K09490 endoplasmic reticulum chaperone BiP [EC:3.6.4.10] | (RefSeq) glucose-regulated protein precursor (A)	Endoplasmic reticulum chaperone BiP OS=Neurospora crassa (strain ATCC 24698 / 74-OR23-1A / CBS 708.71 / DSM 1257 / FGSC 987) OX=367110 GN=grp78 PE=3 SV=3	glucose-regulated [Neonectria ditissima]	Endoplasmic reticulum chaperone BiP OS=Neonectria ditissima OX=78410 GN=AK830_g9927 PE=3 SV=1	KPM36631.1|90.54|666|60|3|1|664|1|665|0.0|1173|665|665|glucose-regulated [Neonectria ditissima]|GO:0070880(fungal-type cell wall beta-glucan biosynthetic process);GO:0000742(karyogamy involved in conjugation with cellular fusion);GO:0031204(posttranslational protein targeting to membrane, translocation);GO:0006986(response to unfolded protein);GO:0006616(SRP-dependent cotranslational protein targ…
Tro004523	1224.46	1679.95	1363.17	1942.26	1038.43		Superscaffold4	2069972	2071438	PF03198;Glucanosyltransferase	K22836 1,3-beta-glucanosyltransferase GAS5 [EC:2.4.1.-] | (RefSeq) 1,3-beta-glucanosyltransferase gel1 (A)	1,3-beta-glucanosyltransferase gel1 OS=Neosartorya fumigata (strain CEA10 / CBS 144.89 / FGSC A1163) OX=451804 GN=gel1 PE=1 SV=1	1,3-beta-glucanosyltransferase gel1 [Purpureocillium lilacinum]	1,3-beta-glucanosyltransferase OS=Purpureocillium lilacinum OX=33203 GN=PCL_06076 PE=3 SV=1	XP_018175330.1|72.09|455|118|9|1|449|1|452|7.31e-237|661|450|452|1,3-beta-glucanosyltransferase gel1 [Purpureocillium lilacinum]|*|GO:0031225(anchored component of membrane);GO:0009277(fungal-type cell wall);GO:0005886(plasma membrane);|GO:0042124(1,3-beta-glucanosyltransferase activity);
Tro004528	27.6523	20.4447	39.2648	23.6113	32.7858		Superscaffold4	2091494	2093023	PF06101;Vacuolar protein sorting-associated protein 62	no KO assigned | (RefSeq) hypothetical protein (A)	Putative vacuolar protein sorting-associated protein TDA6 OS=Saccharomyces cerevisiae (strain ATCC 204508 / S288c) OX=559292 GN=TDA6 PE=2 SV=1	putative vacuolar protein sorting-associated protein-like protein [Acremonium chrysogenum ATCC 11550]	Putative vacuolar protein sorting-associated protein-like protein OS=Acremonium chrysogenum (strain ATCC 11550 / CBS 779.69 / DSM 880 / JCM 23072 / IMI 49137) OX=857340 GN=ACRE_016630 PE=4 SV=1	KFH47504.1|70.61|524|132|22|3|509|5|523|6.32e-278|771|510|523|putative vacuolar protein sorting-associated protein-like protein [Acremonium chrysogenum ATCC 11550]|*|*|*
Tro004553	83.4776	110.64	80.9942	114.836	78.2189		Superscaffold4	2177176	2178705	PF01105;emp24/gp25L/p24 family/GOLD	K20352 p24 family protein delta-1 | (RefSeq) emp24/gp25L/p24 family protein (A)	Endoplasmic reticulum vesicle protein 25 OS=Gibberella zeae (strain PH-1 / ATCC MYA-4620 / FGSC 9075 / NRRL 31084) OX=229533 GN=ERV25 PE=3 SV=1	ERV25 protein [Metarhizium rileyi RCEF 4871]	Vesicle coat component OS=Metarhizium rileyi OX=1649241 GN=ERV25 PE=3 SV=1	OAA42159.1|81.82|220|40|0|1|220|1|220|8.33e-128|366|221|220|ERV25 protein [Metarhizium rileyi RCEF 4871]|GO:0006888(endoplasmic reticulum to Golgi vesicle-mediated transport);|GO:0030134(COPII-coated ER to Golgi transport vesicle);GO:0016021(integral component of membrane);|*
Tro004677	112.66	139	110.372	135.189	100.931		Superscaffold4	2657712	2659073	PF01105;emp24/gp25L/p24 family/GOLD	K20346 p24 family protein alpha | (RefSeq) hypothetical protein (A)	Uncharacterized membrane protein C16E9.09c OS=Schizosaccharomyces pombe (strain 972 / ATCC 24843) OX=284812 GN=SPBC16E9.09c PE=3 SV=1	putative membrane protein-like protein [Acremonium chrysogenum ATCC 11550]	Putative membrane protein-like protein OS=Acremonium chrysogenum (strain ATCC 11550 / CBS 779.69 / DSM 880 / JCM 23072 / IMI 49137) OX=857340 GN=ACRE_077490 PE=3 SV=1	KFH41548.1|79.07|215|45|0|8|222|5|219|2.39e-125|360|223|219|putative membrane protein-like protein [Acremonium chrysogenum ATCC 11550]|*|GO:0016021(integral component of membrane);|*
Tro004721	1030.82	289.625	209.615	100.84	1344.44		Superscaffold4	2791133	2791600	-	no KO assigned | (RefSeq) hypothetical protein (A)	-	Uncharacterized protein TPAR_07577 [Tolypocladium paradoxum]	Uncharacterized protein OS=Tolypocladium paradoxum OX=94208 GN=TPAR_07577 PE=4 SV=1	POR32196.1|51.28|156|64|12|1|154|1|146|5.23e-44|149|156|146|Uncharacterized protein TPAR_07577 [Tolypocladium paradoxum]|*|*|*
Tro005125	1.03258	1.18137	1.01253	1.5012	1.46938		Superscaffold5	146069	146674	-	no KO assigned | (GenBank) hypothetical protein (A)	-	hypothetical protein CNYM01_06055 [Colletotrichum nymphaeae SA-01]	Uncharacterized protein OS=Colletotrichum nymphaeae SA-01 OX=1460502 GN=CNYM01_06055 PE=4 SV=1	KXH47778.1|36.84|171|82|26|1|168|1|148|2.63e-15|77.4|172|195|hypothetical protein CNYM01_06055 [Colletotrichum nymphaeae SA-01]|*|*|*
Tro005267	213.227	360.459	259.684	280.635	214.471		Superscaffold5	673098	673928	PF00254;FKBP-type peptidyl-prolyl cis-trans isomerase	K09569 FK506-binding protein 2 [EC:5.2.1.8] | (RefSeq) FKBP-type peptidyl-prolyl cis-trans isomerase (A)	FK506-binding protein 2 OS=Gibberella zeae (strain PH-1 / ATCC MYA-4620 / FGSC 9075 / NRRL 31084) OX=229533 GN=FPR2 PE=3 SV=2	hypothetical protein TGAMA5MH_02053 [Trichoderma gamsii]	Peptidylprolyl isomerase OS=Trichoderma gamsii OX=398673 GN=TGAMA5MH_02053 PE=4 SV=1	PNP46018.1|76.24|181|42|1|1|180|1|181|1.19e-80|244|181|181|hypothetical protein TGAMA5MH_02053 [Trichoderma gamsii]|GO:0061077(chaperone-mediated protein folding);|*|GO:0003755(peptidyl-prolyl cis-trans isomerase activity);
Tro005326	45.8458	26.6239	31.3307	28.5138	38.5729		Superscaffold5	889434	890495	PF03537;Glycoside-hydrolase family GH114	no KO assigned | (RefSeq) hypothetical protein (A)	-	hypothetical protein BFJ72_g12037 [Fusarium proliferatum]	Alpha-galactosidase OS=Gibberella intermedia OX=948311 GN=BFJ72_g12037 PE=4 SV=1	RKL29407.1|60.78|306|111|9|8|304|14|319|7.58e-134|389|305|319|hypothetical protein BFJ72_g12037 [Fusarium proliferatum]|*|*|GO:0052692(raffinose alpha-galactosidase activity);
Tro005378	0.207504	0.0564745	0.0300631	0.072351	0.311183		Superscaffold5	1100639	1101291	-	no KO assigned | (RefSeq) hypothetical protein (A)	-	hypothetical protein FALBO_10356 [Fusarium albosuccineum]	Uncharacterized protein OS=Penicillium steckii OX=303698 GN=PENSTE_c015G03777 PE=4 SV=1	KAF4462828.1|40.00|105|60|3|90|193|32|134|3.75e-18|84.0|195|134|hypothetical protein FALBO_10356 [Fusarium albosuccineum]|*|*|*
Tro005475	426.217	335.524	461.468	304.427	582.345		Superscaffold5	1492809	1494417	PF11720;Peptidase inhibitor I78 family|PF17832;Pre-PUA-like domain	K07575 malignant T-cell-amplified sequence | (RefSeq) PUA RNA binding domain protein, putative (A)	Translation machinery-associated protein 20 OS=Saccharomyces cerevisiae (strain ATCC 204508 / S288c) OX=559292 GN=TMA20 PE=1 SV=1	Translation machinery-associated protein 20 [Trichoderma lentiforme]	PUA domain-containing protein OS=Trichoderma harzianum OX=5544 GN=THAR02_02741 PE=4 SV=1	KAF3069357.1|74.64|280|58|13|49|318|1|277|2.55e-140|404|320|277|Translation machinery-associated protein 20 [Trichoderma lentiforme]|*|*|*
Tro005542	0.00959492	0.036806	0	0	0.00985758		Superscaffold5	1729257	1730528	-	-	-	-	-	-
Tro006116	72.7411	89.3621	74.8813	82.6685	90.479		Superscaffold6	301156	301929	-	no KO assigned | (RefSeq) hypothetical protein (A)	Long chronological lifespan protein 2 OS=Nectria haematococca (strain 77-13-4 / ATCC MYA-4622 / FGSC 9596 / MPVI) OX=660122 GN=LCL2 PE=3 SV=1	uncharacterized protein NECHADRAFT_83432 [Fusarium vanettenii 77-13-4]	Long chronological lifespan protein 2 OS=Fusarium sp. AF-8 OX=1325734 GN=CEP54_004528 PE=3 SV=1	XP_003047109.1|63.64|132|35|13|1|132|1|119|2.86e-53|170|133|119|uncharacterized protein NECHADRAFT_83432 [Fusarium vanettenii 77-13-4]|*|*|*
Tro006497	274.673	313.981	327.41	278.548	303.569		Superscaffold6	1653984	1655153	PF07749;Endoplasmic reticulum protein ERp29, C-terminal domain|PF00085;Thioredoxin|PF00085;Thioredoxin	K09584 protein disulfide-isomerase A6 [EC:5.3.4.1] | (RefSeq) protein disulfide-isomerase erp38 (A)	Protein disulfide-isomerase erp38 OS=Neurospora crassa (strain ATCC 24698 / 74-OR23-1A / CBS 708.71 / DSM 1257 / FGSC 987) OX=367110 GN=erp38 PE=2 SV=2	Protein disulfide-isomerase-like protein [Acremonium chrysogenum ATCC 11550]	Protein disulfide-isomerase-like protein OS=Acremonium chrysogenum (strain ATCC 11550 / CBS 779.69 / DSM 880 / JCM 23072 / IMI 49137) OX=857340 GN=ACRE_014630 PE=3 SV=1	KFH47658.1|76.28|371|87|1|1|371|1|370|2.23e-207|580|372|370|Protein disulfide-isomerase-like protein [Acremonium chrysogenum ATCC 11550]|*|GO:0005783(endoplasmic reticulum);|GO:0003756(protein disulfide isomerase activity);
Tro006610	6.35673	2.45122	5.71113	2.21882	10.8		Superscaffold6	2071833	2072994	-	no KO assigned | (RefSeq) hypothetical protein (A)	-	hypothetical protein S7711_07579 [Stachybotrys chartarum IBT 7711]	Uncharacterized protein OS=Stachybotrys chartarum (strain CBS 109288 / IBT 7711) OX=1280523 GN=S7711_07579 PE=4 SV=1	KEY67368.1|50.56|267|102|30|1|257|1|247|2.81e-69|225|352|275|hypothetical protein S7711_07579 [Stachybotrys chartarum IBT 7711]|*|*|*
Tro006637	528.582	778.451	684.013	553.948	546.785		Superscaffold6	2186949	2187675	-	no KO assigned | (RefSeq) hypothetical protein (A)	Uncharacterized protein B24G3.190 OS=Neurospora crassa (strain ATCC 24698 / 74-OR23-1A / CBS 708.71 / DSM 1257 / FGSC 987) OX=367110 GN=B24G3.190 PE=3 SV=1	hypothetical protein ACRE_048800 [Acremonium chrysogenum ATCC 11550]	Uncharacterized protein OS=Acremonium chrysogenum (strain ATCC 11550 / CBS 779.69 / DSM 880 / JCM 23072 / IMI 49137) OX=857340 GN=ACRE_048800 PE=4 SV=1	KFH44324.1|71.13|97|24|4|1|97|1|93|4.93e-42|139|98|93|hypothetical protein ACRE_048800 [Acremonium chrysogenum ATCC 11550]|*|*|*
Tro006811	1.25399	1.64798	18.0181	1.67504	1.01505		Superscaffold6	2888312	2889005	PF09056;Prokaryotic phospholipase A2	no KO assigned | (RefSeq) phospholipase A2 (A)	Uncharacterized secreted protein ARB_02001 OS=Arthroderma benhamiae (strain ATCC MYA-4681 / CBS 112371) OX=663331 GN=ARB_02001 PE=1 SV=1	phospholipase A2 [Pochonia chlamydosporia 170]	Phospholipase A2 OS=Pochonia chlamydosporia 170 OX=1380566 GN=VFPPC_08112 PE=4 SV=1	XP_018143663.1|56.42|179|69|9|1|177|1|172|1.69e-57|185|178|177|phospholipase A2 [Pochonia chlamydosporia 170]|GO:0050482(arachidonic acid secretion);GO:0006644(phospholipid metabolic process);|*|GO:0004623(phospholipase A2 activity);
Tro007285	533.647	345.64	475.106	390.756	576.07		Superscaffold7	1784912	1785636	PF02221;ML domain	no KO assigned | (RefSeq) hypothetical protein (A)	Phosphatidylglycerol/phosphatidylinositol transfer protein OS=Magnaporthe oryzae (strain 70-15 / ATCC MYA-4617 / FGSC 8958) OX=242507 GN=NPC2 PE=3 SV=2	putative phosphatidylglycerol/phosphatidylinositol transfer protein [Fusarium austroafricanum]	Phosphatidylglycerol/phosphatidylinositol transfer protein OS=Neonectria ditissima OX=78410 GN=AK830_g11686 PE=3 SV=1	KAF4452787.1|76.16|172|40|1|1|171|1|172|1.57e-89|266|179|180|putative phosphatidylglycerol/phosphatidylinositol transfer protein [Fusarium austroafricanum]|*|*|*
Tro007444	221.351	589.83	448.53	663.059	93.22		Superscaffold7	2403520	2405817	PF03198;Glucanosyltransferase|PF07983;X8 domain	K22832 1,3-beta-glucanosyltransferase GAS1 [EC:2.4.1.-] | (RefSeq) hypothetical protein (A)	1,3-beta-glucanosyltransferase ARB_07487 OS=Arthroderma benhamiae (strain ATCC MYA-4681 / CBS 112371) OX=663331 GN=ARB_07487 PE=1 SV=1	1,3-beta-glucanosyltransferase-like protein [Acremonium chrysogenum ATCC 11550]	1,3-beta-glucanosyltransferase OS=Acremonium chrysogenum (strain ATCC 11550 / CBS 779.69 / DSM 880 / JCM 23072 / IMI 49137) OX=857340 GN=ACRE_038090 PE=3 SV=1	KFH45386.1|65.61|535|173|11|1|528|1|531|2.27e-247|694|529|531|1,3-beta-glucanosyltransferase-like protein [Acremonium chrysogenum ATCC 11550]|*|GO:0031225(anchored component of membrane);GO:0016021(integral component of membrane);GO:0005886(plasma membrane);|GO:0016740(transferase activity);
Tro007588	5.78219	0.761954	2.89083	0.894045	2.04795		Superscaffold8	238123	238530	-	-	-	uncharacterized protein E0L32_001547 [Phialemoniopsis curvata]	Uncharacterized protein OS=Phialemoniopsis curvata OX=1093900 GN=E0L32_001547 PE=4 SV=1	XP_030990798.1|34.04|141|74|19|1|132|1|131|5.89e-10|60.8|136|134|uncharacterized protein E0L32_001547 [Phialemoniopsis curvata]|*|*|*
Tro008158	0.165965	0.0334402	0.0976186	0.0250977	0.317147		Superscaffold9	122042	123535	PF04163;Tht1-like nuclear fusion protein	no KO assigned | (RefSeq) hypothetical protein (A)	-	hypothetical protein ACRE_081010 [Acremonium chrysogenum ATCC 11550]	Uncharacterized protein OS=Acremonium chrysogenum (strain ATCC 11550 / CBS 779.69 / DSM 880 / JCM 23072 / IMI 49137) OX=857340 GN=ACRE_081010 PE=3 SV=1	KFH41204.1|43.00|407|153|79|7|338|10|412|4.89e-94|295|339|502|hypothetical protein ACRE_081010 [Acremonium chrysogenum ATCC 11550]|GO:0000742(karyogamy involved in conjugation with cellular fusion);GO:0048288(nuclear membrane fusion involved in karyogamy);|GO:0016020(membrane);GO:0005634(nucleus);|*
Tro008172	2.52991	0.247661	2.45999	2.63079	1.56174		Superscaffold9	166374	167221	-	-	-	-	-	-
Tro008393	134.221	375.194	409.2	524.363	294.559		Superscaffold9	1001514	1002237	-	no KO assigned | (RefSeq) hypothetical protein (A)	-	uncharacterized protein GMORB2_7649 [Geosmithia morbida]	Uncharacterized protein OS=Bionectria ochroleuca OX=29856 GN=BN869_000000555_1 PE=4 SV=1	XP_035320708.1|60.34|116|45|1|6|120|3|118|1.81e-27|109|188|188|uncharacterized protein GMORB2_7649 [Geosmithia morbida]|*|*|*
Tro008543	2.2481	1.83448	2.71809	1.33861	1.24504		Superscaffold9	1537051	1538642	PF05572;Pregnancy-associated plasma protein-A	no KO assigned | (GenBank) metalloprotease (A)	Extracellular metalloprotease PODANS_2_14170 OS=Podospora anserina (strain S / ATCC MYA-4624 / DSM 980 / FGSC 10383) OX=515849 GN=Pa_2_14170 PE=3 SV=1	Secreted metalloproteinase [Geosmithia morbida]	Peptidase_M43 domain-containing protein OS=Bionectria ochroleuca OX=29856 GN=BN869_000008115_1 PE=3 SV=1	XP_035321610.1|51.62|277|124|10|11|285|8|276|1.56e-96|292|286|276|Secreted metalloproteinase [Geosmithia morbida]|*|*|*
Tro008594	9.25279	7.06153	11.7891	8.49551	9.86642		Superscaffold9	1702143	1702778	-	no KO assigned | (RefSeq) hypothetical protein (A)	-	hypothetical protein FDECE_883 [Fusarium decemcellulare]	Uncharacterized protein OS=Neonectria ditissima OX=78410 GN=AK830_g8910 PE=4 SV=1	KAF5013056.1|47.89|142|67|7|5|146|3|137|6.40e-28|112|212|227|hypothetical protein FDECE_883 [Fusarium decemcellulare]|*|*|*
Tro008630	516.222	839.565	581.329	731.455	424.712		Superscaffold9	1818146	1819297	PF00160;Cyclophilin type peptidyl-prolyl cis-trans isomerase/CLD	K03768 peptidyl-prolyl cis-trans isomerase B (cyclophilin B) [EC:5.2.1.8] | (RefSeq) peptidyl-prolyl cis-trans isomerase B (A)	Peptidyl-prolyl cis-trans isomerase B OS=Gibberella zeae (strain PH-1 / ATCC MYA-4620 / FGSC 9075 / NRRL 31084) OX=229533 GN=CPR2 PE=3 SV=2	Peptidyl-prolyl cis-trans isomerase B-like protein [Acremonium chrysogenum ATCC 11550]	Peptidyl-prolyl cis-trans isomerase OS=Acremonium chrysogenum (strain ATCC 11550 / CBS 779.69 / DSM 880 / JCM 23072 / IMI 49137) OX=857340 GN=ACRE_029150 PE=3 SV=1	KFH46236.1|89.42|208|22|0|1|208|1|208|1.90e-134|382|209|208|Peptidyl-prolyl cis-trans isomerase B-like protein [Acremonium chrysogenum ATCC 11550]|GO:0006457(protein folding);|*|GO:0003755(peptidyl-prolyl cis-trans isomerase activity);
Tro000288	115.074	7.91487	64.4771	15.0846	53.8617		Superscaffold1	1238710	1239819	-	no KO assigned | (RefSeq) hypothetical protein (A)	Protein CAP22 OS=Colletotrichum gloeosporioides OX=474922 GN=CAP22 PE=2 SV=1	hypothetical protein ACRE_074550 [Acremonium chrysogenum ATCC 11550]	Uncharacterized protein OS=Bionectria ochroleuca OX=29856 GN=BN869_000004761_1 PE=4 SV=1	KFH41820.1|58.14|172|67|5|1|168|1|171|1.75e-42|150|230|237|hypothetical protein ACRE_074550 [Acremonium chrysogenum ATCC 11550]|*|*|*
Tro004438	47.5795	57.7103	48.7054	51.311	61.8613		Superscaffold4	1726156	1726816	-	no KO assigned | (RefSeq) hypothetical protein (A)	-	hypothetical protein A9Z42_0027620 [Trichoderma parareesei]	Uncharacterized protein OS=Trichoderma parareesei OX=858221 GN=A9Z42_0027620 PE=4 SV=1	OTA02399.1|65.19|158|42|13|1|157|1|146|1.83e-60|191|160|149|hypothetical protein A9Z42_0027620 [Trichoderma parareesei]|*|GO:0016021(integral component of membrane);|*
Tro005532	363.533	238.948	179.524	228.765	317.21		Superscaffold5	1697681	1698909	-	no KO assigned | (RefSeq) hypothetical protein (A)	-	hypothetical protein ACRE_090480 [Acremonium chrysogenum ATCC 11550]	Uncharacterized protein OS=Acremonium chrysogenum (strain ATCC 11550 / CBS 779.69 / DSM 880 / JCM 23072 / IMI 49137) OX=857340 GN=ACRE_090480 PE=4 SV=1	KFH40292.1|60.26|151|56|4|1|147|1|151|1.93e-58|188|188|196|hypothetical protein ACRE_090480 [Acremonium chrysogenum ATCC 11550]|*|*|*
Tro008382	2.30491	0.596446	2.2646	0.209129	6.23343		Superscaffold9	970682	971149	-	-	-	hypothetical protein N431DRAFT_439742 [Chalara longipes BDJ]	Uncharacterized protein OS=Verticillium longisporum OX=100787 GN=BN1723_015643 PE=4 SV=1	KAE9372679.1|54.29|70|30|2|26|94|25|93|2.19e-13|71.2|156|168|hypothetical protein N431DRAFT_439742 [Chalara longipes BDJ]|*|*|*
