# Supplementary material for: White Light Orchestrates Mycoparasitic and Infection Activities by Regulating Expression of Effectors in Trichothecium roseum
Source: Food Sci Nutr. 2025 Jun 28;13(7):e70396. doi: 10.1002/fsn3.70396 (PMC12205212; doi:10.1002/fsn3.70396)
Supplement: Supplementary file 3 — Table S2. Expression value and annotation of the identified genes in different pathways. [file FSN3-13-e70396-s003.xlsx]

## Sheet: Sheet1
小通路
tyrosine		0h	D48h	D96h	L48h	L96h
	Tro006627	176.115	456.446	335	417.51	135.608
	Tro004196	0.233828	3.6623	5.03479	2.43899	0.94459
	Tro006897	1532.48	1563.01	1375.52	3717.11	1048.56
	Tro004209	5.74223	0.430197	0.394772	0.154273	2.44479
	Tro000471	291.759	20.0062	441.234	134.051	1045.65
tryptophan
	Tro007664	41.2499	275.596	105.427	229.568	33.4707
	Tro005526	81.8761	161.159	134.233	122.202	56.5055
	Tro000212	75.296	0.572104	49.8827	6.31238	167.728
	Tro000394	27.3851	0.287524	10.8173	0.182783	70.1603
	Tro000866	38.4153	3.64555	34.7143	7.67916	8.13378
	Tro007508	2.31835	45.9704	91.7757	42.3572	0.734561
	Tro000309	11.0294	45.9939	38.7227	18.0326	7.80085
	Tro003724	1303.09	928.124	1963.9	877.985	947.647
	Tro008575	72.7499	8.46265	51.0835	8.13976	114.441
mapk
	Tro007189	318.211	348.017	356.02	366.88	337.272
	Tro001692	60.6219	61.5215	57.1675	75.3953	50.693
	Tro002237	109.295	87.4003	92.6929	98.0376	104.03
	Tro000573	135.556	112.771	96.3352	123.44	93.1908
	Tro000140	53.1572	27.937	43.1214	24.233	58.7535
	Tro004552	170.787	49.2148	136.322	59.0488	205.845
	Tro000877	59.0965	36.2366	50.071	40.1367	66.3731
	Tro007736	19.736	10.1725	15.3145	13.4172	19.8856
	Tro007157	48.5608	34.5485	42.54	35.1548	49.9082
	Tro004252	30.8874	23.495	30.6274	30.332	28.2154
	Tro003072	241.549	135.974	213.873	92.789	295.895
Gene name	Chromosome	Start	End	InterPro	KEGG	Swissprot	NR	TrEMBL	GO
tryptophan
Tro007664	Superscaffold8	533484	534186	PF06052;3-hydroxyanthranilic acid dioxygenase	K00452 3-hydroxyanthranilate 3,4-dioxygenase [EC:1.13.11.6] | (GenBank) 3-hydroxyanthranilate 3,4-dioxygenase (A)	3-hydroxyanthranilate 3,4-dioxygenase OS=Chaetomium globosum (strain ATCC 6205 / CBS 148.51 / DSM 1962 / NBRC 6347 / NRRL 1970) OX=306901 GN=BNA1 PE=3 SV=1	3-hydroxyanthranilate 3,4-dioxygenase [Colletotrichum fioriniae PJ7]	3-hydroxyanthranilate 3,4-dioxygenase OS=Colletotrichum fioriniae PJ7 OX=1445577 GN=BNA1 PE=3 SV=1	EXF82693.1|75.53|188|39|7|2|189|1|181|5.53e-105|306|191|182|3-hydroxyanthranilate 3,4-dioxygenase [Colletotrichum fioriniae PJ7]|GO:0034354('de novo' NAD biosynthetic process from tryptophan);GO:0043420(anthranilate metabolic process);GO:0019805(quinolinate biosynthetic process);GO:0006569(tryptophan catabolic process);|GO:0005737(cytoplasm);|GO:0000334(3-hydroxyanthranilate 3,4-dioxygenase activ…
Tro005526	Superscaffold5	1674551	1676417	PF02803;Thiolase, C-terminal domain|PF00108;Thiolase, N-terminal domain	K00626 acetyl-CoA C-acetyltransferase [EC:2.3.1.9] | (RefSeq) acetyl-CoA acetyltransferase (A)	Acetyl-CoA acetyltransferase IB OS=Candida tropicalis OX=5482 GN=PACTB PE=1 SV=3	Acetyl-CoA acetyltransferase-like protein [Acremonium chrysogenum ATCC 11550]	Acetyl-CoA acetyltransferase-like protein OS=Acremonium chrysogenum (strain ATCC 11550 / CBS 779.69 / DSM 880 / JCM 23072 / IMI 49137) OX=857340 GN=ACRE_047990 PE=3 SV=1	KFH44424.1|89.90|396|40|0|1|396|1|396|2.59e-258|711|397|396|Acetyl-CoA acetyltransferase-like protein [Acremonium chrysogenum ATCC 11550]|*|*|GO:0016747(acyltransferase activity, transferring groups other than amino-acyl groups);
Tro000212	Superscaffold1	938950	940821	PF00199;Catalase|PF06628;Catalase-related immune-responsive	K03781 catalase [EC:1.11.1.6] | (RefSeq) cytosolic probable CTT1-catalase T (A)	Catalase OS=Schizosaccharomyces pombe (strain 972 / ATCC 24843) OX=284812 GN=cta1 PE=1 SV=1	hypothetical protein CEP54_013442 [Fusarium sp. AF-8]	Catalase OS=Fusarium sp. AF-8 OX=1325734 GN=CEP54_013442 PE=3 SV=1	RSL47330.1|67.35|582|174|16|1|577|1|571|4.03e-293|814|579|575|hypothetical protein CEP54_013442 [Fusarium sp. AF-8]|GO:0009820(alkaloid metabolic process);GO:0042744(hydrogen peroxide catabolic process);GO:0006979(response to oxidative stress);|*|GO:0004096(catalase activity);GO:0020037(heme binding);GO:0046872(metal ion binding);
Tro000394	Superscaffold1	1556573	1558090	PF00795;Carbon-nitrogen hydrolase	no KO assigned | (RefSeq) Carbon/nitrogen hydrolase-like protein (A)	Cyanide hydratase OS=Penicillium rubens (strain ATCC 28089 / DSM 1075 / NRRL 1951 / Wisconsin 54-1255) OX=500485 GN=PCH_Pc18g02620 PE=1 SV=1	Cyanide hydratase [Neonectria ditissima]	Cyanide hydratase OS=Neonectria ditissima OX=78410 GN=AK830_g3898 PE=3 SV=1	KPM42698.1|88.45|355|41|0|1|355|1|355|4.69e-238|656|356|355|Cyanide hydratase [Neonectria ditissima]|GO:0006807(nitrogen compound metabolic process);|*|GO:0016787(hydrolase activity);
Tro000866	Superscaffold1	3628264	3630708	PF01425;Amidase|PF01425;Amidase	K01426 amidase [EC:3.5.1.4] | (RefSeq) amidase family protein (A)	Putative amidase C869.01 OS=Schizosaccharomyces pombe (strain 972 / ATCC 24843) OX=284812 GN=SPAC869.01 PE=3 SV=1	amidase family protein [Polyplosphaeria fusca]	Amidase domain-containing protein OS=Fusarium poae OX=36050 GN=FPOA_11444 PE=4 SV=1	KAF2727125.1|38.49|543|247|87|4|478|2|525|5.41e-108|338|496|533|amidase family protein [Polyplosphaeria fusca]|*|*|*
Tro007508	Superscaffold7	2621318	2622643	PF00795;Carbon-nitrogen hydrolase	K01501 nitrilase [EC:3.5.5.1] | (RefSeq) nitrilase, putative (A)	Arylacetonitrilase OS=Arthroderma benhamiae (strain ATCC MYA-4681 / CBS 112371) OX=663331 GN=ARB_02388 PE=1 SV=1	Arylacetonitrilase [Fusarium sp. AF-4]	Arylacetonitrilase OS=Fusarium sp. AF-4 OX=1325735 GN=CEP52_013355 PE=3 SV=1	RSL93274.1|71.34|335|96|0|1|335|1|335|1.09e-187|527|336|335|Arylacetonitrilase [Fusarium sp. AF-4]|GO:0006807(nitrogen compound metabolic process);|*|GO:0016787(hydrolase activity);
Tro000309	Superscaffold1	1295704	1297082	PF00795;Carbon-nitrogen hydrolase	K01501 nitrilase [EC:3.5.5.1] | (RefSeq) hypothetical protein (A)	Arylacetonitrilase OS=Nectria haematococca (strain 77-13-4 / ATCC MYA-4622 / FGSC 9596 / MPVI) OX=660122 GN=NECHADRAFT_80653 PE=1 SV=1	hypothetical protein FOXB_07100 [Fusarium oxysporum Fo5176]	CN hydrolase domain-containing protein OS=Fusarium oxysporum f. sp. conglutinans race 2 54008 OX=1089457 GN=FOPG_10934 PE=3 SV=1	EGU82379.1|86.31|336|45|1|5|339|3|338|4.63e-215|597|341|342|hypothetical protein FOXB_07100 [Fusarium oxysporum Fo5176]|GO:0006807(nitrogen compound metabolic process);|*|GO:0016787(hydrolase activity);
Tro003724	Superscaffold3	3532270	3534184	PF00171;Aldehyde dehydrogenase family	K00128 aldehyde dehydrogenase (NAD+) [EC:1.2.1.3] | (RefSeq) aldehyde dehydrogenase (A)	Aldehyde dehydrogenase OS=Davidiella tassiana OX=29918 GN=CLAH10 PE=1 SV=2	aldehyde dehydrogenase [Colletotrichum karsti]	Aldehyde dehydrogenase OS=Pochonia chlamydosporia 170 OX=1380566 GN=VFPPC_02061 PE=3 SV=1	XP_038747060.1|86.49|496|67|0|1|496|1|496|0.0|894|498|496|aldehyde dehydrogenase [Colletotrichum karsti]|*|*|*
Tro008575	Superscaffold9	1645624	1647331	PF00171;Aldehyde dehydrogenase family	K00128 aldehyde dehydrogenase (NAD+) [EC:1.2.1.3] | (RefSeq) putative aldehyde dehydrogenase protein (A)	Aldehyde dehydrogenase OS=Emericella nidulans (strain FGSC A4 / ATCC 38163 / CBS 112.46 / NRRL 194 / M139) OX=227321 GN=aldA PE=3 SV=2	Aldehyde dehydrogenase X-like protein [Acremonium chrysogenum ATCC 11550]	Aldedh domain-containing protein OS=Bionectria ochroleuca OX=29856 GN=BN869_000003753_1 PE=3 SV=1	KFH46244.1|71.69|491|130|9|6|496|6|487|3.29e-255|711|499|490|Aldehyde dehydrogenase X-like protein [Acremonium chrysogenum ATCC 11550]|*|*|GO:0016620(oxidoreductase activity, acting on the aldehyde or oxo group of donors, NAD or NADP as acceptor);
tyrosine
Tro006627	Superscaffold6	2162011	2163683	PF00155;Aminotransferase class I and II	K14455 aspartate aminotransferase, mitochondrial [EC:2.6.1.1] | (GenBank) aspartate aminotransferase (A)	Aspartate aminotransferase, mitochondrial OS=Schizosaccharomyces pombe (strain 972 / ATCC 24843) OX=284812 GN=SPBC725.01 PE=3 SV=1	aspartate amino acid aminotransferase [Clonostachys rosea]	Aspartate aminotransferase OS=Bionectria ochroleuca OX=29856 GN=BN869_000010806_1 PE=3 SV=1	ALR35000.1|75.00|428|104|3|1|427|10|435|2.24e-235|656|428|435|aspartate amino acid aminotransferase [Clonostachys rosea]|GO:0009058(biosynthetic process);GO:0006520(cellular amino acid metabolic process);|*|GO:0004069(L-aspartate:2-oxoglutarate aminotransferase activity);GO:0030170(pyridoxal phosphate binding);
Tro004196	Superscaffold4	750846	752976	PF02727;Copper amine oxidase, N2 domain|PF01179;Copper amine oxidase, enzyme domain	K00276 primary-amine oxidase [EC:1.4.3.21] | (RefSeq) copper amine oxidase (A)	Copper amine oxidase 1 OS=Aspergillus niger OX=5061 GN=AO-I PE=1 SV=2	copper amine oxidase [Verticillium dahliae VdLs.17]	Amine oxidase OS=Bionectria ochroleuca OX=29856 GN=BN869_000010314_1 PE=3 SV=1	XP_009651155.1|81.00|637|117|4|1|637|1|633|0.0|1084|638|676|copper amine oxidase [Verticillium dahliae VdLs.17]|GO:0009308(amine metabolic process);|*|GO:0005507(copper ion binding);GO:0008131(primary amine oxidase activity);GO:0048038(quinone binding);
Tro006897	Superscaffold7	53295	56700	PF01179;Copper amine oxidase, enzyme domain	K00276 primary-amine oxidase [EC:1.4.3.21] | (RefSeq) hypothetical protein (A)	Copper amine oxidase 1 OS=Aspergillus niger OX=5061 GN=AO-I PE=1 SV=2	hypothetical protein AK830_g10382 [Neonectria ditissima]	Amine oxidase OS=Neonectria ditissima OX=78410 GN=AK830_g10382 PE=3 SV=1	KPM36184.1|83.72|479|78|0|1|479|315|793|3.22e-312|867|480|793|hypothetical protein AK830_g10382 [Neonectria ditissima]|GO:0009308(amine metabolic process);|*|GO:0005507(copper ion binding);GO:0008131(primary amine oxidase activity);GO:0048038(quinone binding);
Tro004209	Superscaffold4	805063	807163	PF00264;Common central domain of tyrosinase	K00505 tyrosinase [EC:1.14.18.1] | (RefSeq) hypothetical protein (A)	Polyphenol oxidase 1 OS=Agaricus bisporus OX=5341 GN=PPO1 PE=2 SV=1	hypothetical protein S7711_04941 [Stachybotrys chartarum IBT 7711]	Uncharacterized protein OS=Stachybotrys chartarum (strain CBS 109288 / IBT 7711) OX=1280523 GN=S7711_04941 PE=4 SV=1	KEY69159.1|52.47|547|243|17|10|556|10|539|3.28e-212|608|567|556|hypothetical protein S7711_04941 [Stachybotrys chartarum IBT 7711]|*|*|GO:0016491(oxidoreductase activity);
Tro000471	Superscaffold1	1848795	1850098	PF01596;O-methyltransferase	K00545 catechol O-methyltransferase [EC:2.1.1.6] | (RefSeq) hypothetical protein (A)	Probable catechol O-methyltransferase 2 OS=Schizosaccharomyces pombe (strain 972 / ATCC 24843) OX=284812 GN=SPBPB21E7.04c PE=3 SV=1	uncharacterized protein CGMCC3_g5972 [Colletotrichum fructicola]	Uncharacterized protein OS=Colletotrichum gloeosporioides (strain Cg-14) OX=1237896 GN=CGLO_02642 PE=3 SV=1	XP_031887667.1|64.24|288|86|17|1|274|1|285|1.51e-123|360|277|287|uncharacterized protein CGMCC3_g5972 [Colletotrichum fructicola]|*|*|*
mapk
Tro007189	Superscaffold7	1406657	1408438	PF00071;Ras family	K04393 cell division control protein 42 | (RefSeq) cdc42; cell division control protein (A)	Cell division control protein 42 homolog OS=Schizosaccharomyces pombe (strain 972 / ATCC 24843) OX=284812 GN=cdc42 PE=1 SV=1	Cell division control protein 42 [Beauveria bassiana ARSEF 2860]	Cell division control protein 42 OS=Beauveria bassiana (strain ARSEF 2860) OX=655819 GN=BBA_01874 PE=3 SV=1	XP_008595193|97.95|195|4|0|1|195|1|195|6.54e-140|395|196|195|Cell division control protein 42 [Beauveria bassiana ARSEF 2860]|GO:0051301(cell division);GO:0007264(small GTPase mediated signal transduction);|GO:0005886(plasma membrane);|GO:0003925(G protein activity);GO:0005525(GTP binding);
Tro001692	Superscaffold2	640561	644703	PF00786;P21-Rho-binding domain|PF00069;Protein kinase domain	K19833 serine/threonine-protein kinase CLA4 [EC:2.71] | (RefSeq) PakA (A)	Serine/threonine-protein kinase CLA4 OS=Ashbya gossypii (strain ATCC 10895 / CBS 109.51 / FGSC 9923 / NRRL Y-1056) OX=284811 GN=CLA4 PE=3 SV=1	Serine/threonine-protein kinase-like protein [Acremonium chrysogenum ATCC 11550]	Non-specific serine/threonine protein kinase OS=Acremonium chrysogenum (strain ATCC 11550 / CBS 779.69 / DSM 880 / JCM 23072 / IMI 49137) OX=857340 GN=ACRE_011080 PE=3 SV=1	KFH48107|78.27|865|155|33|9|850|1|855|0.0|1195|851|855|Serine/threonine-protein kinase-like protein [Acremonium chrysogenum ATCC 11550]|GO:0019236(response to pheromone);|*|GO:0005524(ATP binding);GO:0106310(protein serine kinase activity);GO:0106311(protein serine/threonine kinase activity);
Tro002237	Superscaffold2	2685481	2688714	PF00069;Protein kinase domain	K04441 p38 MAP kinase [EC:2.71.24] | (RefSeq) mitogen-activated protein kinase sty1 (A)	Mitogen-activated protein kinase HOG1 OS=Colletotrichum orbiculare (strain 104-T / ATCC 96160 / CBS 514.97 / LARS 414 / MAFF 240422) OX=1213857 GN=HOG1 PE=3 SV=1	mitogen-activated protein kinase sty1 [Diaporthe helianthi]	Mitogen-activated protein kinase OS=Diaporthe helianthi OX=158607 GN=DHEL01_v205407 PE=3 SV=1	POS76197|94.99|359|17|1|1|358|1|359|8.32e-252|691|359|359|mitogen-activated protein kinase sty1 [Diaporthe helianthi]|GO:0051403(stress-activated MAPK cascade);|GO:0005737(cytoplasm);GO:0005634(nucleus);|GO:0005524(ATP binding);GO:0004707(MAP kinase activity);GO:0106310(protein serine kinase activity);GO:0106311(protein serine/threonine kinase activity);
Tro000573	Superscaffold1	2240997	2242809	PF00319;SRF-type transcription factor (DNA-binding and dimerisation domain)	K12412 pheromone receptor transcription factor | (RefSeq) hypothetical protein (A)	Transcription factor of morphogenesis MCM1 OS=Candida albicans (strain SC5314 / ATCC MYA-2876) OX=237561 GN=MCM1 PE=1 SV=1	hypothetical protein FGRMN_5442 [Fusarium graminum]	Predicted protein OS=Nectria haematococca (strain 77-13-4 / ATCC MYA-4622 / FGSC 9596 / MPVI) OX=660122 GN=NECHADRAFT_99663 PE=4 SV=1	KAF4994951|80.00|225|41|4|1|224|1|222|8.86e-106|311|225|222|hypothetical protein FGRMN_5442 [Fusarium graminum]|*|*|*
Tro000140	Superscaffold1	641595	643599	PF00069;Protein kinase domain	K11227 mitogen-activated protein kinase kinase [EC:2.72.2] | (RefSeq) dual specificity mitogen-activated protein kinase kinase dSOR1 (A)	Protein kinase wis1 OS=Schizosaccharomyces pombe (strain 972 / ATCC 24843) OX=284812 GN=wis1 PE=1 SV=1	Protein kinase-like protein [Acremonium chrysogenum ATCC 11550]	Protein kinase-like protein OS=Acremonium chrysogenum (strain ATCC 11550 / CBS 779.69 / DSM 880 / JCM 23072 / IMI 49137) OX=857340 GN=ACRE_065470 PE=4 SV=1	KFH42693|69.27|654|168|33|1|642|1|633|1.42e-294|823|651|638|Protein kinase-like protein [Acremonium chrysogenum ATCC 11550]|*|*|GO:0005524(ATP binding);GO:0004672(protein kinase activity);
Tro004552	Superscaffold4	2170943	2174050	PF11785;Aft1 osmotic stress response (OSM) domain|PF11787;Aft1 HRR domain|PF00170;bZIP transcription factor|PF11786;Aft1 HRA domain	K09051 ATF/CREB family transcription factor | (RefSeq) hypothetical protein (A)	Transcription factor atf1 OS=Schizosaccharomyces pombe (strain 972 / ATCC 24843) OX=284812 GN=atf1 PE=1 SV=1	bzip transcription factor [Fusarium flagelliforme]	Bzip transcription factor OS=Fusarium fasciculatum OX=2594813 GN=FIE12Z_6184 PE=4 SV=1	RFN49560|71.03|535|132|23|1|520|1|527|5.60e-233|657|521|527|bzip transcription factor [Fusarium flagelliforme]|*|*|GO:0003677(DNA binding);GO:0003700(DNA-binding transcription factor activity);
Tro000877	Superscaffold1	3666635	3669978	PF00072;Response regulator receiver domain	K11233 osomolarity two-component system, response regulator SSK1 | (RefSeq) osomolarity two-component system, response regulator SSK1 (A)	Response regulator mcs4 OS=Schizosaccharomyces pombe (strain 972 / ATCC 24843) OX=284812 GN=mcs4 PE=4 SV=1	osomolarity two-component system response regulator SSK1 [Fusarium mundagurra]	Oxidative stress response two-component system protein SSK1 OS=Tolypocladium ophioglossoides CBS 100239 OX=1163406 GN=TOPH_07355 PE=4 SV=1	KAF5701158|639|614|190|36|260|858|267|859|1.50e-226|667|861|862|osomolarity two-component system response regulator SSK1 [Fusarium mundagurra]|*|*|*
Tro007736	Superscaffold8	773752	778691	PF00069;Protein kinase domain	K11230 mitogen-activated protein kinase kinase kinase [EC:2.71.25] | (RefSeq) hypothetical protein (A)	MAP kinase kinase kinase wis4 OS=Schizosaccharomyces pombe (strain 972 / ATCC 24843) OX=284812 GN=wis4 PE=3 SV=1	MAP kinase kinase kinase-like protein [Acremonium chrysogenum ATCC 11550]	MAP kinase kinase kinase OS=Acremonium chrysogenum (strain ATCC 11550 / CBS 779.69 / DSM 880 / JCM 23072 / IMI 49137) OX=857340 GN=ACRE_010420 PE=3 SV=1	KFH48091|79.96|1377|246|30|1|1372|1|1352|0.0|2135|1373|1352|MAP kinase kinase kinase-like protein [Acremonium chrysogenum ATCC 11550]|GO:0038066(p38MAPK cascade);|GO:0005737(cytoplasm);GO:1990315(Mcs4 RR-MAPKKK complex);|GO:0005524(ATP binding);GO:0004709(MAP kinase kinase kinase activity);GO:0106311(protein serine/threonine kinase activity);
Tro007157	Superscaffold7	1271235	1274704	PF00069;Protein kinase domain|PF07647;SAM domain (Sterile alpha motif)|PF14847;Ras-binding domain of Byr2	K11228 mitogen-activated protein kinase kinase kinase [EC:2.71.25] | (RefSeq) STE/STE11 protein kinase (A)	Protein kinase byr2 OS=Schizosaccharomyces pombe (strain 972 / ATCC 24843) OX=284812 GN=byr2 PE=1 SV=1	Serine/threonine-protein kinase-like protein [Acremonium chrysogenum ATCC 11550]	Serine/threonine-protein kinase-like protein OS=Acremonium chrysogenum (strain ATCC 11550 / CBS 779.69 / DSM 880 / JCM 23072 / IMI 49137) OX=857340 GN=ACRE_074790 PE=4 SV=1	KFH41783|799|908|179|10|1|903|1|903|0.0|1368|904|903|Serine/threonine-protein kinase-like protein [Acremonium chrysogenum ATCC 11550]|GO:0007165(signal transduction);|*|GO:0005524(ATP binding);GO:0004672(protein kinase activity);
Tro004252	Superscaffold4	981635	984395	PF00786;P21-Rho-binding domain|PF00069;Protein kinase domain	K04409 p21-activated kinase 1 [EC:2.71] | (RefSeq) STE/STE20/PAKA protein kinase (A)	Serine/threonine-protein kinase ste20 OS=Neurospora crassa (strain ATCC 24698 / 74-OR23-1A / CBS 708.71 / DSM 1257 / FGSC 987) OX=367110 GN=stk-4 PE=3 SV=1	hypothetical protein S40288_07817 [Stachybotrys chartarum IBT 40288]	Non-specific serine/threonine protein kinase OS=Stachybotrys chartarum IBT 40288 OX=1283842 GN=S40288_07817 PE=3 SV=1	KFA76745|61.63|907|259|89|6|864|12|877|0.0|931|866|879|hypothetical protein S40288_07817 [Stachybotrys chartarum IBT 40288]|GO:0019236(response to pheromone);|*|GO:0005524(ATP binding);GO:0106310(protein serine kinase activity);GO:0106311(protein serine/threonine kinase activity);
Tro003072	Superscaffold3	1054698	1056713	PF01627;Hpt domain	K11232 osomolarity two-component system, phosphorelay intermediate protein YPD1 | (RefSeq) osomolarity two-component system, phosphorelay intermediate protein YPD1 (A)	Multistep phosphorelay regulator 1 OS=Schizosaccharomyces pombe (strain 972 / ATCC 24843) OX=284812 GN=mpr1 PE=1 SV=1	osomolarity two-component system, phosphorelay intermediate protein YPD1 [Fusarium oxysporum f. sp. lycopersici 4287]	Related to multistep phosphorelay regulator 1 OS=Fusarium oxysporum OX=5507 GN=BFJ68_g8552 PE=4 SV=1	XP_018253269|57.46|134|57|0|8|141|7|140|3.63e-51|166|148|143|osomolarity two-component system, phosphorelay intermediate protein YPD1 [Fusarium oxysporum f. sp. lycopersici 4287]|GO:0000160(phosphorelay signal transduction system);|*|*
