# Supplementary material for: White Light Orchestrates Mycoparasitic and Infection Activities by Regulating Expression of Effectors in Trichothecium roseum
Source: Food Sci Nutr. 2025 Jun 28;13(7):e70396. doi: 10.1002/fsn3.70396 (PMC12205212; doi:10.1002/fsn3.70396)
Supplement: Supplementary file 4 — Table S3. Primers of genes for RT‐qPCR assays. [file FSN3-13-e70396-s004.xlsx]

## Sheet: Sheet1
Sequence ID	Primer ID	Primer Sequence	Primer Tm	Primer GC	Product Size	Product Tm
Tro000140	Tro000140_1_F	GCCCCAAACCATCACCGA	59.965	6111	110	89
Tro000140	Tro000140_1_R	CCGCAACCTCGGTGTCTT	59.969	6111	110	89
Tro000573	Tro000573_1_F	GCTTGTCTAAACGCGCCG	59.904	6111	104	91.5
Tro000573	Tro000573_1_R	GGTGGGAGGTGCTGGTTC	59.966	66.667	104	91.5
Tro000877	Tro000877_1_F	AGTAACAAGCGGCGGCAT	60.046	55.556	141	87.8
Tro000877	Tro000877_1_R	CGTCTGCTGGGTTTCGGT	59.969	6111	141	87.8
Tro001692	Tro001692_1_F	CGGGGAGGGACCTGAGAA	59.961	66.667	135	92.3
Tro001692	Tro001692_1_R	TTGTTCCGCGATGGCTGT	59.968	55.556	135	92.3
Tro002237	Tro002237_1_F	CGAGCGCAGATTTTCGGC	59.978	6111	81	82.3
Tro002237	Tro002237_1_R	ACCGAAAGCTCCCATGCC	60.045	6111	81	82.3
Tro004252	Tro004252_1_F	ATGCCCGCTTGACTGACC	60.046	6111	134	86
Tro004252	Tro004252_1_R	CGACCCCACGATGCTGTT	60.047	6111	134	86
Tro004378	Tro004378_1_F	CGCAGTGAAGTCCTGGGG	60.047	66.667	85	83
Tro004378	Tro004378_1_R	CCGGCACAGGACTCGTTT	59.969	6111	85	83
Tro004552	Tro004552_1_F	CCAAGCCAACGGAGCTCA	59.967	6111	98	88.3
Tro004552	Tro004552_1_R	TTTCTGCCGGCTGAGACG	60.048	6111	98	88.3
Tro005611	Tro005611_1_F	TGAACGGGTTCGAGTGCC	59.97	6111	148	89.9
Tro005611	Tro005611_1_R	GGGTGAGGCTCCTGCAAG	60.046	66.667	148	89.9
Tro005816	Tro005816_1_F	CTCGATGCAAATGGCCGC	59.975	6111	122	83.7
Tro005816	Tro005816_1_R	ACACCTCGATCGTCGGGA	60.046	6111	122	83.7
Tro007157	Tro007157_1_F	TTCCACGCTTCCACCGAC	59.97	6111	133	87.7
Tro007157	Tro007157_1_R	CACCCTCTCCTCGTCCCA	59.963	66.667	133	87.7
Tro007231	Tro007231_1_F	ATGAACGTTGGGCAGGGG	59.964	6111	147	85.9
Tro007231	Tro007231_1_R	CACCACAGAGCTTGGCGA	59.969	6111	147	85.9
Tro007736	Tro007736_1_F	CACCTGCTGTGGATGGCA	59.965	6111	119	84.8
Tro007736	Tro007736_1_R	AAGCATGCCCTTCTGCGT	59.965	55.556	119	84.8
